# Supplementary material for: Large scale coherent magnetohydrodynamic oscillations in a sunspot
Source: Nat Commun. 2022 Jan 25;13:479. doi: 10.1038/s41467-022-28136-8 (PMC8789893; doi:10.1038/s41467-022-28136-8)
Supplement: Supplementary file 4 — Source data [file 41467_2022_28136_MOESM4_ESM.zip]

Archive with 36 entries (35 files):
- Source Data/
- __MACOSX/._Source Data
- Source Data/Fig1_panel_d_f.mhd
- __MACOSX/Source Data/._Fig1_panel_d_f.mhd
- Source Data/.DS_Store
- __MACOSX/Source Data/._.DS_Store
- Source Data/Fig9.csv
- __MACOSX/Source Data/._Fig9.csv
- Source Data/Fig8c.csv
- __MACOSX/Source Data/._Fig8c.csv
- Source Data/Fig7_dispersion_relation_model.csv
- __MACOSX/Source Data/._Fig7_dispersion_relation_model.csv
- Source Data/Fig8b.csv
- __MACOSX/Source Data/._Fig8b.csv
- Source Data/Fig1_panel_c_e.mhd
- __MACOSX/Source Data/._Fig1_panel_c_e.mhd
- Source Data/Fig8a.csv
- __MACOSX/Source Data/._Fig8a.csv
- Source Data/Fig4.npy
- __MACOSX/Source Data/._Fig4.npy
- Source Data/Fig1_panel_b.npy
- __MACOSX/Source Data/._Fig1_panel_b.npy
- Source Data/Fig6b.csv
- __MACOSX/Source Data/._Fig6b.csv
- Source Data/Fig1_panel_a.npy
- __MACOSX/Source Data/._Fig1_panel_a.npy
- Source Data/Fig6c.csv
- __MACOSX/Source Data/._Fig6c.csv
- Source Data/Fig5.csv
- __MACOSX/Source Data/._Fig5.csv
- Source Data/Fig2.csv
- __MACOSX/Source Data/._Fig2.csv
- Source Data/Fig3.csv
- __MACOSX/Source Data/._Fig3.csv
- Source Data/Fig7_dispersion_relation_observations.csv
- __MACOSX/Source Data/._Fig7_dispersion_relation_observations.csv
