# Supplementary material for: Large scale coherent magnetohydrodynamic oscillations in a sunspot
Source: Nat Commun. 2022 Jan 25;13:479. doi: 10.1038/s41467-022-28136-8 (PMC8789893; doi:10.1038/s41467-022-28136-8)
Supplement: Supplementary file 4 — Source data [file 41467_2022_28136_MOESM4_ESM.zip › Source Data/Fig1_panel_d_f.mhd]

ObjectType = Image
NDims = 2
BinaryData = True
BinaryDataByteOrderMSB = False
CompressedData = True
CompressedDataSize = 501138
TransformMatrix = 1 0 0 1
Offset = 25.199999999999999 0
CenterOfRotation = 0 0
ElementSpacing = 0.079999998211860657 0.079999998211860657
DimSize = 350 350
AnatomicalOrientation = ??
ElementType = MET_DOUBLE
ElementDataFile = Model.zraw
