# Supplementary material for: Large scale coherent magnetohydrodynamic oscillations in a sunspot
Source: Nat Commun. 2022 Jan 25;13:479. doi: 10.1038/s41467-022-28136-8 (PMC8789893; doi:10.1038/s41467-022-28136-8)
Supplement: Supplementary file 4 — Source data [file 41467_2022_28136_MOESM4_ESM.zip › Source Data/Fig9.csv]

# Phase lag (radians)
-2.766e+00
-2.430e+00
-2.560e+00
-2.696e+00
-2.833e+00
-2.451e+00
-2.443e+00
-2.440e+00
-2.441e+00
-2.441e+00
-2.436e+00
-2.644e+00
-2.623e+00
-2.617e+00
-2.625e+00
-2.645e+00
-2.674e+00
-2.704e+00
-1.319e+00
-1.372e+00
-1.424e+00
-1.729e+00
-1.662e+00
-1.638e+00
-1.641e+00
-1.661e+00
-2.892e+00
-2.890e+00
-2.883e+00
-2.873e+00
-2.865e+00
-2.864e+00
-2.920e+00
-2.925e+00
-2.928e+00
-2.931e+00
-2.940e+00
-2.965e+00
2.958e+00
3.004e+00
3.026e+00
3.020e+00
-3.084e+00
-3.037e+00
-3.008e+00
9.485e-02
-1.003e-01
-2.272e-01
-3.088e-01
-3.567e-01
-3.749e-01
-5.440e-01
-5.886e-01
-6.190e-01
-6.337e-01
-6.268e-01
-3.119e+00
3.071e+00
-3.043e+00
3.113e+00
2.995e+00
2.952e+00
2.909e+00
2.866e+00
9.618e-01
-1.271e+00
-1.360e+00
-1.451e+00
-1.439e+00
-1.124e+00
-6.343e-01
-1.361e+00
-1.455e+00
-1.643e+00
-1.986e+00
-2.497e+00
-3.090e+00
5.914e-01
-1.399e+00
-1.530e+00
-1.621e+00
-1.469e+00
-6.045e-01
-1.113e-01
-1.577e+00
-1.758e+00
-2.044e+00
-2.475e+00
-3.108e+00
2.022e+00
-3.015e+00
-3.052e+00
-3.063e+00
-3.049e+00
-3.047e+00
-3.070e+00
-3.071e+00
-3.052e+00
-3.016e+00
-2.968e+00
2.908e+00
2.905e+00
2.916e+00
2.942e+00
2.828e+00
2.813e+00
2.807e+00
2.813e+00
2.129e+00
2.783e+00
2.824e+00
2.875e+00
2.937e+00
2.738e+00
2.777e+00
2.833e+00
2.905e+00
1.926e+00
1.921e+00
1.942e+00
1.785e+00
1.808e+00
1.857e+00
1.924e+00
-1.289e+00
-1.268e+00
-2.451e+00
-2.372e+00
-1.148e+00
-1.118e+00
-1.127e+00
-1.164e+00
-2.575e+00
-2.513e+00
-2.449e+00
-2.386e+00
-2.328e+00
-1.392e+00
-1.440e+00
-1.486e+00
-1.526e+00
-1.559e+00
2.720e+00
2.627e+00
2.529e+00
-1.283e+00
-1.359e+00
-1.432e+00
-1.493e+00
-1.536e+00
-1.564e+00
-2.259e+00
-2.186e+00
-2.123e+00
-2.072e+00
-2.036e+00
-2.018e+00
-2.156e+00
-2.070e+00
-1.994e+00
-1.931e+00
-1.883e+00
-1.850e+00
-1.832e+00
1.026e+00
1.184e+00
1.328e+00
1.351e+00
1.445e+00
1.525e+00
1.591e+00
1.647e+00
1.697e+00
1.392e+00
1.484e+00
1.562e+00
1.626e+00
1.678e+00
1.720e+00
1.755e+00
2.056e+00
1.961e+00
1.865e+00
1.770e+00
1.682e+00
-3.110e+00
2.209e+00
1.085e+00
8.149e-01
6.961e-01
6.195e-01
1.992e+00
1.874e+00
1.743e+00
1.598e+00
1.919e+00
1.931e+00
1.724e+00
1.410e+00
1.129e+00
9.255e-01
7.831e-01
2.177e+00
2.265e+00
2.347e+00
2.425e+00
2.611e+00
2.603e+00
2.581e+00
2.548e+00
2.511e+00
2.482e+00
2.851e+00
2.801e+00
2.752e+00
2.708e+00
2.731e+00
2.705e+00
2.654e+00
2.582e+00
2.500e+00
2.427e+00
2.381e+00
2.806e+00
2.766e+00
2.723e+00
2.683e+00
-2.430e+00
-2.324e+00
-2.342e+00
-1.846e+00
-1.575e+00
-1.915e+00
-1.738e+00
-1.633e+00
-1.921e+00
-1.906e+00
-1.878e+00
-1.980e+00
-1.962e+00
-3.074e+00
-3.076e+00
-3.064e+00
1.850e+00
1.702e+00
1.500e+00
1.247e+00
9.587e-01
-3.069e+00
-3.066e+00
-3.052e+00
-3.027e+00
1.821e+00
1.630e+00
9.864e-01
1.159e+00
1.310e+00
1.439e+00
1.025e+00
1.195e+00
1.343e+00
1.465e+00
1.561e+00
1.435e+00
1.574e+00
1.704e+00
1.821e+00
1.919e+00
1.995e+00
1.424e+00
1.567e+00
1.700e+00
1.817e+00
1.914e+00
1.985e+00
2.029e+00
2.086e+00
-2.114e-01
-2.695e-01
-3.090e-01
-2.650e-01
-3.420e-01
-1.373e+00
-1.292e+00
-1.210e+00
-1.129e+00
-1.050e+00
-1.239e+00
-1.160e+00
-1.081e+00
-1.001e+00
-9.196e-01
-1.097e+00
-1.340e+00
-1.094e+00
-5.894e-02
3.659e-01
3.689e-01
-1.894e+00
-2.236e+00
-2.839e+00
2.326e+00
1.366e+00
8.498e-01
1.897e+00
1.849e+00
1.780e+00
1.918e+00
1.865e+00
1.785e+00
1.664e+00
2.821e+00
2.695e+00
2.535e+00
2.346e+00
1.436e+00
1.495e+00
1.551e+00
1.603e+00
1.651e+00
1.691e+00
-2.076e+00
-2.122e+00
1.345e+00
1.410e+00
1.474e+00
1.535e+00
1.591e+00
1.638e+00
1.670e+00
-2.084e+00
-2.092e+00
-2.122e+00
-2.172e+00
-2.246e+00
-2.346e+00
-2.474e+00
6.548e-01
7.453e-01
8.335e-01
9.132e-01
9.797e-01
-1.190e+00
-1.192e+00
-1.205e+00
-1.229e+00
-1.267e+00
-1.322e+00
7.244e-01
8.394e-01
9.509e-01
1.049e+00
1.128e+00
1.189e+00
-1.224e+00
-1.212e+00
-1.218e+00
-1.239e+00
-1.276e+00
-1.330e+00
-1.403e+00
1.986e+00
2.008e+00
2.042e+00
2.086e+00
2.134e+00
2.181e+00
2.957e+00
2.993e+00
3.049e+00
3.137e+00
-2.982e+00
-2.578e+00
1.990e+00
2.020e+00
2.063e+00
2.118e+00
2.179e+00
2.237e+00
2.281e+00
2.877e+00
2.951e+00
3.038e+00
-3.136e+00
-2.992e+00
-2.789e+00
-2.505e+00
-1.890e+00
-1.947e+00
-2.011e+00
-2.084e+00
-2.169e+00
-2.269e+00
-1.876e+00
-1.915e+00
-1.965e+00
-2.028e+00
-2.107e+00
-2.205e+00
-2.326e+00
-2.218e+00
-2.297e+00
-2.382e+00
-2.464e+00
-2.531e+00
-2.572e+00
-1.971e+00
-1.969e+00
-1.979e+00
-2.114e+00
-2.216e+00
-2.341e+00
-2.469e+00
-2.570e+00
-2.626e+00
-2.641e+00
-2.088e+00
-2.096e+00
-2.117e+00
-2.152e+00
-2.199e+00
-2.257e+00
-2.294e+00
-2.289e+00
-2.278e+00
-2.263e+00
-2.243e+00
-2.219e+00
-2.340e+00
-2.326e+00
-2.312e+00
-2.297e+00
-2.285e+00
-2.275e+00
-2.265e+00
-2.856e+00
-2.868e+00
-2.890e+00
-2.927e+00
-2.984e+00
-3.070e+00
-2.840e+00
-2.839e+00
-2.846e+00
-2.867e+00
-2.910e+00
-2.989e+00
-3.128e+00
8.475e-01
7.308e-01
6.333e-01
5.615e-01
5.182e-01
6.511e-01
5.082e-01
3.899e-01
3.031e-01
2.488e-01
2.226e-01
-2.469e+00
-2.562e+00
-2.647e+00
-2.715e+00
-2.522e+00
-2.634e+00
-2.740e+00
-2.830e+00
-2.888e+00
2.938e+00
2.878e+00
2.969e+00
2.905e+00
2.912e+00
3.044e+00
-4.289e-01
-3.941e-01
-2.372e-01
-2.689e-01
-2.236e-01
-1.476e-01
-2.665e-02
1.416e-01
3.381e-01
1.723e+00
1.563e+00
1.494e+00
1.494e+00
1.504e+00
1.170e+00
1.068e+00
1.059e+00
1.111e+00
1.217e+00
2.599e+00
2.531e+00
2.467e+00
2.650e+00
2.576e+00
2.506e+00
2.445e+00
2.396e+00
-1.769e+00
-1.764e+00
-1.766e+00
-1.782e+00
-1.814e+00
-1.857e+00
-1.947e+00
-1.948e+00
-1.950e+00
-1.956e+00
-1.964e+00
-1.975e+00
-1.985e+00
-1.243e+00
-1.270e+00
-1.149e+00
-5.517e-01
-1.991e-01
-1.669e-01
-1.412e+00
-1.516e+00
-1.778e+00
-2.443e+00
2.133e+00
5.982e-01
1.076e-01
-2.275e+00
-2.351e+00
-2.675e+00
-2.653e+00
-2.628e+00
-2.586e+00
-2.502e+00
-2.320e+00
-2.603e+00
-2.561e+00
-2.514e+00
-2.455e+00
-2.378e+00
-2.274e+00
-2.129e+00
-2.582e+00
-2.647e+00
-2.743e+00
-2.880e+00
-3.069e+00
2.974e+00
-2.511e+00
-2.530e+00
-2.567e+00
-2.633e+00
-2.745e+00
-2.929e+00
3.074e+00
2.633e+00
2.634e+00
2.630e+00
2.617e+00
2.589e+00
2.536e+00
2.631e+00
2.636e+00
2.641e+00
2.639e+00
2.623e+00
2.573e+00
2.462e+00
1.891e+00
1.838e+00
1.782e+00
1.916e+00
1.847e+00
1.773e+00
2.509e+00
2.507e+00
2.508e+00
2.579e+00
2.594e+00
2.616e+00
9.179e-02
1.516e-01
-2.842e+00
-2.799e+00
-2.759e+00
-2.720e+00
-2.681e+00
-2.643e+00
9.919e-02
1.473e-01
-2.919e+00
-2.885e+00
-2.853e+00
-2.822e+00
-2.793e+00
-2.765e+00
-2.740e+00
-1.861e+00
-1.951e+00
-2.049e+00
2.017e+00
2.094e+00
2.173e+00
2.251e+00
2.090e+00
2.172e+00
2.256e+00
2.336e+00
2.402e+00
-1.530e+00
-1.480e+00
-1.424e+00
-1.367e+00
-1.311e+00
-1.257e+00
-1.557e+00
-1.490e+00
-1.423e+00
-1.360e+00
-1.305e+00
-1.262e+00
-1.233e+00
-5.050e-01
-5.248e-01
-6.852e-01
-6.711e-01
-6.598e-01
-6.584e-01
-6.776e-01
-7.293e-01
-6.583e-01
-6.272e-01
-5.953e-01
-5.714e-01
-5.750e-01
-6.402e-01
-8.027e-01
3.089e+00
3.104e+00
3.124e+00
-3.134e+00
-3.096e+00
-3.043e+00
-3.131e+00
-3.124e+00
-3.116e+00
-3.104e+00
-3.081e+00
-3.036e+00
-2.962e+00
2.273e+00
2.248e+00
2.213e+00
2.199e+00
9.496e-01
1.324e+00
1.062e+00
8.670e-01
2.599e+00
2.492e+00
2.446e+00
2.465e+00
2.529e+00
2.610e+00
2.564e+00
2.366e+00
2.355e+00
-2.877e+00
-2.865e+00
-2.864e+00
-2.868e+00
-2.871e+00
-2.865e+00
-2.973e+00
-2.992e+00
-3.020e+00
-3.051e+00
-3.078e+00
-3.089e+00
-3.072e+00
1.198e+00
1.152e+00
1.100e+00
1.044e+00
9.843e-01
9.287e-01
1.286e+00
1.238e+00
1.179e+00
1.103e+00
1.011e+00
9.086e-01
8.163e-01
-2.525e+00
1.636e-01
1.051e-01
5.573e-02
1.797e-02
-3.174e-02
-4.034e-02
-5.070e-02
-3.089e-01
-3.887e-01
-4.829e-01
-5.891e-01
-7.017e-01
-8.116e-01
-2.863e-01
-3.627e-01
-4.497e-01
-5.443e-01
-6.716e-01
-6.988e-01
-7.277e-01
-7.615e-01
-8.039e-01
-8.578e-01
-5.496e-01
-5.770e-01
-6.101e-01
-6.526e-01
-7.087e-01
-7.825e-01
-8.757e-01
1.361e-01
-3.047e-02
-2.403e-01
4.173e-01
2.842e-01
1.205e-01
3.067e+00
3.139e+00
3.068e+00
3.105e+00
-3.128e+00
-3.064e+00
-2.987e+00
-2.661e+00
-2.628e+00
-2.596e+00
-2.569e+00
-2.550e+00
-2.543e+00
-2.654e+00
-2.632e+00
-2.610e+00
-2.589e+00
-2.573e+00
-2.564e+00
-2.562e+00
2.744e-01
2.827e-01
3.025e-01
3.320e-01
1.881e-01
1.992e-01
2.266e-01
2.231e+00
2.224e+00
2.216e+00
2.205e+00
2.190e+00
2.155e+00
2.355e+00
2.357e+00
2.366e+00
2.390e+00
2.442e+00
2.962e+00
2.993e+00
3.026e+00
3.060e+00
3.091e+00
-2.533e+00
-2.536e+00
-2.553e+00
-2.584e+00
-2.629e+00
-2.686e+00
2.847e+00
2.871e+00
2.897e+00
2.923e+00
2.947e+00
-2.575e+00
-2.574e+00
-2.587e+00
-2.614e+00
-2.653e+00
1.631e+00
1.755e+00
1.844e+00
1.813e+00
1.883e+00
1.910e+00
-6.879e-02
2.702e-03
9.291e-02
2.184e-01
-2.030e-01
-1.370e-01
-4.026e-02
1.198e-01
2.083e+00
2.071e+00
2.049e+00
2.231e+00
2.223e+00
2.214e+00
1.630e+00
1.509e+00
1.413e+00
-7.501e-01
-7.587e-01
-7.600e-01
-7.569e-01
-8.212e-01
-8.049e-01
-7.909e-01
-7.816e-01
-7.804e-01
9.017e-01
1.200e+00
1.512e+00
-2.010e+00
-1.890e+00
-1.751e+00
-1.604e+00
-1.464e+00
-1.340e+00
-2.061e+00
-1.911e+00
-1.695e+00
-1.445e+00
-1.234e+00
1.191e+00
1.302e+00
2.724e+00
-3.138e+00
3.085e+00
3.025e+00
2.966e+00
-2.753e+00
-2.812e+00
-2.828e+00
-7.287e-01
-7.531e-01
-7.789e-01
-8.083e-01
-8.422e-01
-5.691e-01
-6.055e-01
-6.492e-01
-7.014e-01
-7.615e-01
-8.263e-01
-8.898e-01
3.140e+00
-3.085e+00
-3.062e+00
-3.001e+00
-2.931e+00
-1.840e+00
-1.888e+00
-1.955e+00
-2.050e+00
-2.185e+00
-2.372e+00
-1.824e+00
-1.847e+00
-1.884e+00
-1.938e+00
-2.016e+00
-2.127e+00
-2.279e+00
2.633e+00
2.679e+00
2.726e+00
2.777e+00
-2.086e+00
-2.104e+00
-2.131e+00
-2.167e+00
2.588e+00
2.613e+00
2.632e+00
2.646e+00
-2.210e+00
-2.212e+00
-2.227e+00
-2.256e+00
-2.297e+00
-2.351e+00
-2.417e+00
-8.959e-02
-6.161e-02
5.233e-02
9.036e-02
1.159e-01
-1.773e+00
-1.839e+00
-1.770e+00
2.275e+00
2.264e+00
2.254e+00
2.237e+00
2.163e+00
1.653e+00
2.382e+00
2.407e+00
2.464e+00
2.580e+00
2.843e+00
-2.783e+00
-1.804e+00
2.518e+00
2.541e+00
2.563e+00
2.585e+00
2.606e+00
2.626e+00
2.554e+00
2.551e+00
2.543e+00
2.528e+00
2.505e+00
2.473e+00
2.255e+00
4.432e-01
7.361e-01
9.878e-01
1.152e+00
-3.091e+00
2.939e+00
2.603e+00
2.335e+00
2.196e+00
2.154e+00
-2.582e+00
-3.078e+00
2.040e+00
1.747e+00
1.735e+00
1.797e+00
1.892e+00
-1.882e+00
-1.869e+00
-1.886e+00
2.078e+00
2.291e+00
2.436e+00
2.529e+00
2.582e+00
2.603e+00
-1.606e-02
1.125e+00
2.957e+00
-2.875e+00
-2.666e+00
-2.546e+00
1.304e+00
2.244e+00
2.889e+00
-3.005e+00
-2.774e+00
-2.636e+00
-2.553e+00
-2.136e+00
-2.267e+00
-2.482e+00
-2.849e+00
2.883e+00
-8.065e-01
1.313e+00
1.245e+00
1.183e+00
1.129e+00
-2.077e+00
-2.134e+00
-2.183e+00
-2.173e+00
-2.029e+00
-1.814e+00
-1.695e+00
1.227e+00
1.154e+00
1.087e+00
1.029e+00
1.808e+00
1.743e+00
1.833e+00
1.762e+00
-3.734e-01
-3.244e-01
-3.091e-01
-3.307e-01
-3.406e-01
3.060e+00
2.911e+00
-3.042e+00
-3.007e+00
-2.916e+00
-2.869e+00
-2.808e+00
6.185e-01
5.475e-01
4.763e-01
4.838e-01
3.867e-01
2.780e-01
-3.137e+00
3.114e+00
3.053e+00
2.967e+00
2.863e+00
2.750e+00
-3.015e+00
-3.016e+00
-3.050e+00
-3.119e+00
3.061e+00
2.929e+00
2.781e+00
-2.839e+00
-2.919e+00
-3.014e+00
-3.123e+00
3.040e+00
2.909e+00
-2.794e+00
-2.837e+00
-2.907e+00
-3.001e+00
-3.117e+00
3.033e+00
2.889e+00
-2.666e+00
-2.715e+00
-2.778e+00
-2.850e+00
-2.930e+00
-2.839e+00
-2.902e+00
-2.975e+00
-3.055e+00
2.892e+00
2.913e+00
2.930e+00
2.948e+00
2.976e+00
3.023e+00
2.953e+00
2.961e+00
2.965e+00
2.971e+00
-2.573e+00
-2.676e+00
-2.774e+00
-2.868e+00
-2.844e+00
5.487e-01
5.277e-01
4.731e-01
3.807e-01
2.751e-01
2.141e-01
6.485e-01
6.345e-01
5.601e-01
3.482e-01
-1.527e-02
-1.837e-01
-7.187e-02
8.611e-01
4.127e-01
6.095e-01
8.385e-01
1.066e+00
1.251e+00
9.900e-01
1.070e+00
9.995e-01
1.087e+00
1.190e+00
-5.299e-01
-3.944e-01
-3.579e-01
-3.269e-01
-3.069e-01
-3.059e-01
-4.206e-01
-3.678e-01
-3.120e-01
-2.582e-01
-2.179e-01
-2.095e-01
2.650e+00
2.674e+00
2.711e+00
2.762e+00
2.826e+00
2.900e+00
2.600e+00
2.622e+00
2.659e+00
2.713e+00
2.788e+00
2.885e+00
3.001e+00
-2.578e+00
-2.633e+00
-2.684e+00
-2.679e+00
-2.750e+00
-2.826e+00
-1.706e+00
-1.674e+00
-1.678e+00
-1.435e+00
-1.449e+00
-1.478e+00
-1.091e+00
-2.911e+00
-2.964e+00
-2.289e+00
-2.242e+00
-2.275e+00
-2.184e+00
2.707e+00
2.746e+00
2.741e+00
2.708e+00
2.661e+00
2.610e+00
2.398e+00
2.473e+00
2.567e+00
2.680e+00
2.252e+00
2.328e+00
2.434e+00
2.582e+00
2.291e+00
2.287e+00
2.286e+00
2.293e+00
2.268e+00
2.259e+00
2.241e+00
2.225e+00
2.219e+00
-1.724e+00
-1.747e+00
-1.895e+00
-1.916e+00
-1.942e+00
-1.975e+00
-2.014e+00
5.182e-01
3.071e+00
3.016e+00
2.952e+00
2.875e+00
2.786e+00
2.687e+00
-2.972e+00
-3.071e+00
3.120e+00
3.022e+00
2.911e+00
2.783e+00
2.644e+00
-2.481e+00
-2.614e+00
-2.722e+00
-2.816e+00
-2.905e+00
-2.990e+00
-2.346e+00
-2.512e+00
-2.639e+00
-2.749e+00
-2.849e+00
-2.947e+00
-3.043e+00
-3.083e+00
-3.118e+00
3.112e+00
3.045e+00
-3.003e+00
-3.078e+00
3.116e+00
3.016e+00
3.104e+00
3.034e+00
2.953e+00
2.864e+00
2.768e+00
-3.116e+00
3.090e+00
2.998e+00
2.896e+00
2.787e+00
2.675e+00
2.564e+00
-2.323e+00
-2.358e+00
-2.417e+00
-2.500e+00
-2.604e+00
-2.722e+00
-2.137e+00
-2.172e+00
-2.224e+00
-2.301e+00
-2.405e+00
-2.538e+00
-2.691e+00
-1.187e+00
-1.191e+00
-1.182e+00
-1.151e+00
-1.089e+00
-9.878e-01
-2.464e+00
-2.600e+00
-2.744e+00
-2.896e+00
-3.055e+00
-1.258e+00
-1.291e+00
-1.316e+00
-1.320e+00
-1.290e+00
-2.449e+00
-2.588e+00
-2.739e+00
-2.901e+00
-1.608e+00
-1.538e+00
-1.458e+00
-1.364e+00
-1.255e+00
-2.409e+00
-2.466e+00
-2.534e+00
-2.609e+00
-2.689e+00
-2.771e+00
-1.584e+00
-1.508e+00
-1.415e+00
-1.298e+00
-1.151e+00
-2.443e+00
-2.468e+00
-2.514e+00
-2.576e+00
-2.649e+00
-2.729e+00
-2.814e+00
6.816e-01
6.464e-01
6.061e-01
5.662e-01
5.361e-01
-2.190e+00
-2.203e+00
-2.229e+00
-2.265e+00
-2.313e+00
-2.370e+00
6.914e-01
6.388e-01
5.698e-01
4.879e-01
4.093e-01
3.649e-01
-2.300e+00
-2.288e+00
-2.292e+00
-2.310e+00
-2.339e+00
-2.378e+00
-2.425e+00
2.168e+00
2.243e+00
2.326e+00
2.420e+00
2.056e+00
-1.718e+00
-1.704e+00
-1.710e+00
-1.740e+00
-1.795e+00
-1.877e+00
-1.829e+00
-1.783e+00
-1.759e+00
-1.758e+00
-1.781e+00
-1.831e+00
-1.910e+00
2.879e+00
-2.200e+00
-2.171e+00
-2.133e+00
-2.140e+00
-2.112e+00
-2.080e+00
-5.286e-01
-6.274e-01
-1.927e+00
-2.025e+00
-2.167e+00
-2.348e+00
-2.548e+00
-2.740e+00
-1.951e+00
-2.103e+00
-2.340e+00
-2.642e+00
-3.112e+00
-3.102e+00
-3.099e+00
3.098e+00
-3.141e+00
-3.115e+00
2.850e+00
2.914e+00
2.972e+00
3.022e+00
2.758e+00
2.840e+00
2.914e+00
2.979e+00
2.874e+00
2.886e+00
2.884e+00
2.872e+00
2.816e+00
2.860e+00
2.887e+00
2.893e+00
2.879e+00
2.218e+00
2.183e+00
2.162e+00
2.019e+00
1.979e+00
1.959e+00
1.995e+00
1.946e+00
1.830e+00
1.773e+00
-2.198e-01
-3.620e-01
-3.646e-01
-3.692e-01
-3.761e-01
-3.851e-01
-2.780e-01
-3.065e-01
-3.391e-01
-3.750e-01
-4.122e-01
-4.485e-01
-4.815e-01
3.085e+00
3.019e+00
2.893e+00
2.810e+00
2.487e+00
2.425e+00
2.368e+00
2.310e+00
2.560e+00
2.486e+00
2.421e+00
2.979e+00
2.876e+00
2.779e+00
2.683e+00
2.586e+00
2.767e+00
2.641e+00
2.522e+00
-2.638e+00
-2.737e+00
-2.822e+00
-2.901e+00
-2.977e+00
-3.051e+00
-2.372e+00
-2.514e+00
-2.631e+00
-2.736e+00
-2.833e+00
-2.928e+00
-3.021e+00
1.464e+00
1.390e+00
1.311e+00
1.226e+00
1.136e+00
3.114e+00
3.011e+00
2.897e+00
2.780e+00
2.669e+00
2.568e+00
1.482e+00
1.403e+00
1.319e+00
1.232e+00
-3.074e+00
3.115e+00
2.991e+00
2.845e+00
2.695e+00
2.555e+00
-2.283e+00
-2.306e+00
-2.339e+00
-2.382e+00
-2.434e+00
-2.495e+00
-2.090e+00
-2.110e+00
-2.137e+00
-2.175e+00
-2.224e+00
-2.284e+00
-2.355e+00
1.085e+00
1.173e+00
1.272e+00
1.388e+00
-1.014e+00
-1.035e+00
-1.046e+00
-9.939e-01
-1.010e+00
-1.016e+00
-1.454e+00
-1.507e+00
-1.564e+00
-1.623e+00
-1.679e+00
-1.461e+00
-1.530e+00
-1.612e+00
-1.706e+00
-1.807e+00
1.562e+00
1.539e+00
1.508e+00
1.465e+00
1.408e+00
1.330e+00
1.560e+00
1.534e+00
1.497e+00
1.443e+00
1.366e+00
1.255e+00
8.853e-01
1.551e+00
1.482e+00
1.570e+00
8.461e-01
8.444e-01
-8.736e-02
-3.672e-02
8.990e-03
3.752e-02
3.896e-02
1.685e-02
-5.774e-02
1.036e-02
7.623e-02
1.080e-01
6.159e-02
-6.393e-02
2.594e+00
2.676e+00
2.750e+00
2.812e+00
2.859e+00
2.894e+00
2.630e+00
2.721e+00
2.795e+00
2.847e+00
2.876e+00
2.881e+00
2.866e+00
-2.663e+00
-2.694e+00
-2.731e+00
-2.819e+00
-2.828e+00
-2.848e+00
3.062e+00
3.059e+00
-3.108e+00
2.599e+00
2.631e+00
2.669e+00
2.431e+00
2.483e+00
2.543e+00
2.473e+00
2.524e+00
2.565e+00
2.596e+00
2.619e+00
2.637e+00
2.484e+00
2.524e+00
2.556e+00
2.579e+00
2.590e+00
2.591e+00
2.147e+00
2.057e+00
1.509e+00
1.429e+00
1.353e+00
1.280e+00
1.211e+00
1.414e+00
1.386e+00
1.359e+00
1.335e+00
1.315e+00
-1.341e-01
-1.159e-01
-9.476e-02
-7.041e-02
-4.212e-02
-8.263e-03
3.375e-02
-3.060e+00
3.055e+00
-2.859e+00
-2.888e+00
-2.913e+00
-2.989e+00
-3.012e+00
-3.036e+00
-2.880e+00
-2.953e+00
-3.031e+00
-3.106e+00
-2.991e+00
-3.066e+00
3.124e+00
3.028e+00
-2.811e+00
-2.912e+00
-3.005e+00
-3.097e+00
3.090e+00
2.989e+00
-2.582e+00
-2.710e+00
-2.826e+00
-2.937e+00
-3.049e+00
3.118e+00
2.999e+00
-2.337e+00
-2.392e+00
-2.428e+00
-2.452e+00
-2.465e+00
-2.471e+00
-2.193e+00
-2.274e+00
-2.338e+00
-2.387e+00
-2.424e+00
-2.451e+00
-2.470e+00
7.914e-01
7.086e-01
5.716e-01
3.833e-01
2.081e-01
1.257e-01
9.312e-01
8.503e-01
6.275e-01
1.037e-01
-3.527e-01
-3.818e-01
-2.178e-01
1.313e+00
1.406e+00
1.515e+00
1.644e+00
1.790e+00
1.940e+00
1.165e+00
1.262e+00
1.386e+00
1.551e+00
1.759e+00
1.977e+00
2.149e+00
-1.620e+00
-1.677e+00
-1.744e+00
-1.810e+00
-1.868e+00
-1.917e+00
-1.595e+00
-1.641e+00
-1.692e+00
-1.744e+00
-1.795e+00
-1.843e+00
-4.300e-01
-4.358e-01
-4.448e-01
-4.567e-01
-3.942e-01
-4.125e-01
-4.354e-01
-1.551e+00
-1.559e+00
-1.559e+00
-1.553e+00
-1.541e+00
-1.525e+00
-1.537e+00
-1.552e+00
-1.560e+00
-1.560e+00
-1.553e+00
-1.539e+00
-1.519e+00
2.602e-01
3.841e-01
5.332e-01
6.878e-01
-2.715e+00
-2.699e+00
-2.890e+00
-2.853e+00
-2.669e+00
-2.817e+00
-3.046e+00
3.021e+00
-2.944e+00
-2.927e+00
-2.878e+00
-2.825e+00
-2.776e+00
2.934e+00
3.102e+00
-3.029e+00
-2.909e+00
-2.818e+00
3.610e-01
3.427e-01
4.091e-01
5.278e-01
-2.530e-02
3.059e-02
2.527e-01
5.195e-01
7.244e-01
8.539e-01
9.313e-01
2.754e+00
2.776e+00
2.800e+00
2.611e+00
2.660e+00
2.705e+00
-2.655e+00
-2.586e+00
-2.532e+00
-2.508e+00
-2.528e+00
-2.587e+00
-2.842e+00
-2.731e+00
-2.602e+00
-2.472e+00
-2.379e+00
-2.370e+00
-2.462e+00
-2.897e+00
-2.873e+00
-2.880e+00
-2.909e+00
-2.999e+00
-2.875e+00
-2.809e+00
-2.809e+00
-2.853e+00
-3.030e+00
-3.110e+00
3.015e+00
2.796e+00
2.587e+00
2.446e+00
-2.905e+00
-2.943e+00
-3.137e+00
2.682e+00
2.223e+00
2.032e+00
1.840e+00
1.731e+00
1.652e+00
1.661e+00
1.498e+00
1.386e+00
-2.725e+00
-2.772e+00
-2.746e+00
-2.808e+00
-2.872e+00
-2.758e+00
-2.804e+00
-2.868e+00
-2.944e+00
-3.024e+00
-3.093e+00
-2.786e+00
-2.791e+00
-2.824e+00
-2.894e+00
-2.998e+00
-3.117e+00
3.057e+00
2.950e+00
2.906e+00
2.820e+00
2.697e+00
2.622e+00
3.117e+00
2.980e+00
2.886e+00
2.816e+00
2.760e+00
2.711e+00
-3.106e+00
3.011e+00
2.891e+00
2.802e+00
2.734e+00
2.678e+00
2.629e+00
3.116e+00
3.072e+00
3.040e+00
3.017e+00
3.002e+00
2.995e+00
-3.073e+00
-3.131e+00
3.104e+00
3.066e+00
3.036e+00
3.014e+00
2.998e+00
2.779e+00
2.695e+00
2.619e+00
2.792e+00
2.689e+00
2.597e+00
-2.122e+00
-2.103e+00
-2.168e+00
-9.525e-02
-6.241e-02
-2.083e-02
2.649e-02
6.951e-02
8.583e-02
3.479e-02
8.415e-02
1.511e-01
2.394e-01
3.476e-01
4.557e-01
4.971e-01
-2.722e-01
-2.892e-01
-2.453e-01
-2.530e-01
-2.550e-01
-5.528e-01
-5.911e-01
-6.304e-01
-5.637e-01
-6.117e-01
-8.069e-01
-8.464e-01
-8.826e-01
-9.120e-01
-7.296e-01
-7.581e-01
-7.805e-01
-7.917e-01
-7.839e-01
1.888e+00
1.830e+00
1.762e+00
1.789e+00
1.736e+00
1.668e+00
1.578e+00
-2.742e+00
-1.994e+00
-2.874e+00
-2.582e+00
-2.657e+00
-2.773e+00
-2.892e+00
-2.989e+00
-3.059e+00
-2.347e+00
-2.312e+00
-2.454e+00
-2.762e+00
-2.996e+00
-3.122e+00
3.095e+00
-2.396e+00
-2.399e+00
-2.353e+00
-2.723e+00
-2.827e+00
-2.838e+00
-2.815e+00
-3.028e+00
-2.948e+00
-3.040e+00
-3.082e+00
-3.069e+00
-3.033e+00
-3.002e+00
-2.951e+00
3.131e+00
2.803e+00
2.687e+00
2.898e+00
3.075e+00
-3.118e+00
2.946e+00
2.952e+00
2.972e+00
3.012e+00
3.009e+00
-3.056e+00
-3.015e+00
-2.979e+00
4.636e-01
2.991e+00
3.015e+00
3.042e+00
3.069e+00
3.092e+00
3.105e+00
3.008e+00
2.991e+00
2.992e+00
3.006e+00
3.026e+00
3.045e+00
3.053e+00
2.065e+00
2.097e+00
2.106e+00
2.094e+00
2.065e+00
2.026e+00
2.015e+00
2.019e+00
2.000e+00
1.958e+00
1.894e+00
1.812e+00
1.100e+00
-2.984e+00
-2.687e+00
-2.767e+00
-2.716e+00
-2.833e+00
-2.363e+00
-2.168e+00
-2.191e+00
-2.252e+00
-2.766e+00
-2.761e+00
-2.781e+00
-2.822e+00
-2.878e+00
-2.936e+00
-2.815e+00
-2.780e+00
-2.789e+00
-2.838e+00
-2.914e+00
-3.002e+00
-2.788e+00
-2.823e+00
-2.871e+00
-2.927e+00
-2.983e+00
-2.900e+00
-2.921e+00
-2.972e+00
-3.043e+00
-3.123e+00
-2.916e+00
-2.993e+00
-3.071e+00
-3.141e+00
-3.038e+00
-3.125e+00
3.062e+00
2.975e+00
2.446e+00
2.426e+00
2.399e+00
2.462e+00
-3.051e+00
1.022e-01
1.371e-01
1.723e-01
2.066e-01
2.401e-01
2.741e-01
1.579e-01
1.809e-01
2.026e-01
2.239e-01
2.471e-01
2.763e-01
3.175e-01
1.917e+00
1.737e+00
1.598e+00
1.491e+00
1.408e+00
1.711e+00
1.557e+00
1.440e+00
1.352e+00
2.270e+00
2.198e+00
2.131e+00
2.064e+00
1.995e+00
1.919e+00
2.138e+00
2.098e+00
2.058e+00
2.017e+00
1.968e+00
1.904e+00
1.816e+00
-1.055e+00
-1.114e+00
-1.181e+00
1.980e+00
1.938e+00
-1.987e+00
-1.972e+00
-1.951e+00
-1.920e+00
-1.903e+00
-1.881e+00
2.715e+00
2.859e+00
2.902e+00
3.120e+00
2.694e-01
3.827e-01
5.196e-01
6.567e-01
7.575e-01
7.974e-01
-2.747e+00
-2.668e+00
-2.586e+00
-2.513e+00
-2.455e+00
-2.415e+00
2.860e-01
5.003e-01
[truncated: 24,237 more rows]
