# Supplementary material for: Large scale coherent magnetohydrodynamic oscillations in a sunspot
Source: Nat Commun. 2022 Jan 25;13:479. doi: 10.1038/s41467-022-28136-8 (PMC8789893; doi:10.1038/s41467-022-28136-8)
Supplement: Supplementary file 4 — Source data [file 41467_2022_28136_MOESM4_ESM.zip › Source Data/Fig8c.csv]

# Va (km/s)
2.254e+01
2.260e+01
2.155e+01
2.026e+01
1.985e+01
2.021e+01
2.152e+01
2.164e+01
2.051e+01
2.053e+01
1.958e+01
1.999e+01
1.963e+01
1.866e+01
1.828e+01
1.926e+01
1.966e+01
1.896e+01
1.888e+01
1.951e+01
2.108e+01
2.365e+01
2.616e+01
2.456e+01
2.002e+01
1.786e+01
1.729e+01
1.725e+01
1.912e+01
2.100e+01
2.189e+01
2.208e+01
2.289e+01
2.441e+01
2.475e+01
2.305e+01
2.075e+01
1.960e+01
2.037e+01
2.270e+01
2.738e+01
3.246e+01
3.017e+01
2.182e+01
1.708e+01
1.635e+01
1.742e+01
2.164e+01
2.458e+01
2.108e+01
2.284e+01
2.243e+01
2.183e+01
2.122e+01
2.167e+01
2.432e+01
2.551e+01
2.405e+01
2.193e+01
2.038e+01
2.092e+01
2.341e+01
2.683e+01
2.925e+01
2.608e+01
1.933e+01
1.624e+01
1.710e+01
1.867e+01
2.145e+01
2.352e+01
2.154e+01
2.352e+01
2.361e+01
2.261e+01
2.105e+01
2.049e+01
2.266e+01
2.322e+01
2.148e+01
2.052e+01
1.993e+01
2.005e+01
2.183e+01
2.358e+01
2.423e+01
2.268e+01
1.906e+01
1.716e+01
1.863e+01
1.962e+01
1.978e+01
2.070e+01
2.076e+01
1.888e+01
2.320e+01
2.367e+01
2.334e+01
2.256e+01
2.207e+01
2.106e+01
2.303e+01
2.554e+01
2.531e+01
2.334e+01
2.182e+01
2.078e+01
2.064e+01
2.009e+01
1.915e+01
1.983e+01
2.073e+01
2.090e+01
2.100e+01
2.073e+01
2.158e+01
2.315e+01
2.133e+01
1.849e+01
1.915e+01
1.965e+01
1.901e+01
1.957e+01
2.005e+01
1.873e+01
1.756e+01
2.451e+01
2.386e+01
2.268e+01
2.133e+01
2.122e+01
2.221e+01
2.173e+01
2.140e+01
2.001e+01
2.038e+01
2.178e+01
2.449e+01
2.594e+01
2.457e+01
2.245e+01
2.184e+01
2.142e+01
2.009e+01
1.908e+01
1.859e+01
1.924e+01
2.097e+01
2.205e+01
2.079e+01
1.879e+01
1.947e+01
2.200e+01
2.068e+01
1.759e+01
1.781e+01
1.862e+01
1.848e+01
1.887e+01
1.907e+01
1.861e+01
1.785e+01
2.365e+01
2.526e+01
2.573e+01
2.489e+01
2.334e+01
2.194e+01
2.213e+01
2.363e+01
2.320e+01
2.210e+01
2.293e+01
2.316e+01
2.182e+01
2.075e+01
2.063e+01
2.071e+01
2.104e+01
2.277e+01
2.478e+01
2.412e+01
2.220e+01
2.073e+01
2.055e+01
2.081e+01
2.042e+01
2.007e+01
1.939e+01
1.881e+01
2.029e+01
2.201e+01
2.011e+01
1.731e+01
1.728e+01
1.869e+01
1.788e+01
1.631e+01
1.650e+01
1.701e+01
1.713e+01
1.726e+01
1.711e+01
1.770e+01
1.844e+01
1.912e+01
2.247e+01
2.339e+01
2.524e+01
2.608e+01
2.567e+01
2.490e+01
2.331e+01
2.203e+01
2.280e+01
2.336e+01
2.258e+01
2.324e+01
2.328e+01
2.072e+01
1.895e+01
1.942e+01
1.980e+01
1.996e+01
2.227e+01
2.410e+01
2.264e+01
2.103e+01
1.974e+01
1.939e+01
2.012e+01
2.104e+01
2.203e+01
2.215e+01
1.992e+01
1.896e+01
2.021e+01
1.903e+01
1.645e+01
1.600e+01
1.675e+01
1.674e+01
1.679e+01
1.730e+01
1.679e+01
1.520e+01
1.388e+01
1.377e+01
1.574e+01
1.805e+01
1.913e+01
2.129e+01
2.330e+01
2.396e+01
2.406e+01
2.456e+01
2.464e+01
2.391e+01
2.356e+01
2.238e+01
2.114e+01
2.135e+01
2.217e+01
2.234e+01
2.273e+01
2.126e+01
1.752e+01
1.585e+01
1.695e+01
1.778e+01
1.848e+01
2.085e+01
2.218e+01
2.149e+01
2.085e+01
1.930e+01
1.822e+01
1.903e+01
2.138e+01
2.468e+01
2.683e+01
2.329e+01
1.927e+01
1.844e+01
1.737e+01
1.610e+01
1.625e+01
1.692e+01
1.673e+01
1.691e+01
1.775e+01
1.716e+01
1.480e+01
1.285e+01
1.327e+01
1.548e+01
1.748e+01
1.795e+01
1.937e+01
2.287e+01
2.386e+01
2.373e+01
2.387e+01
2.366e+01
2.211e+01
2.103e+01
2.065e+01
2.095e+01
2.076e+01
1.991e+01
1.962e+01
1.966e+01
1.827e+01
1.639e+01
1.632e+01
1.746e+01
1.840e+01
1.898e+01
1.942e+01
1.995e+01
2.090e+01
2.056e+01
1.902e+01
1.800e+01
1.824e+01
2.015e+01
2.345e+01
2.575e+01
2.359e+01
2.139e+01
2.084e+01
1.899e+01
1.831e+01
1.852e+01
1.768e+01
1.580e+01
1.506e+01
1.629e+01
1.683e+01
1.586e+01
1.511e+01
1.582e+01
1.672e+01
1.740e+01
1.741e+01
1.783e+01
1.952e+01
2.427e+01
2.377e+01
2.390e+01
2.351e+01
2.325e+01
2.305e+01
2.120e+01
1.949e+01
1.949e+01
2.012e+01
1.990e+01
1.885e+01
1.835e+01
1.831e+01
1.785e+01
1.788e+01
1.864e+01
1.962e+01
2.081e+01
2.059e+01
1.864e+01
1.855e+01
2.014e+01
1.973e+01
1.934e+01
1.925e+01
1.887e+01
1.948e+01
2.046e+01
2.091e+01
2.136e+01
2.389e+01
2.631e+01
2.360e+01
2.147e+01
2.109e+01
1.865e+01
1.561e+01
1.506e+01
1.700e+01
1.798e+01
1.741e+01
1.731e+01
1.774e+01
1.769e+01
1.780e+01
1.771e+01
1.685e+01
1.712e+01
1.784e+01
2.623e+01
2.528e+01
2.451e+01
2.329e+01
2.175e+01
2.110e+01
2.002e+01
1.910e+01
1.925e+01
1.913e+01
1.889e+01
1.916e+01
1.928e+01
1.883e+01
1.827e+01
1.865e+01
1.948e+01
2.088e+01
2.233e+01
2.125e+01
1.853e+01
1.786e+01
1.862e+01
1.867e+01
1.918e+01
1.909e+01
1.876e+01
1.935e+01
1.917e+01
1.894e+01
2.100e+01
2.570e+01
2.976e+01
2.773e+01
2.478e+01
2.235e+01
1.870e+01
1.679e+01
1.752e+01
1.901e+01
1.909e+01
1.855e+01
1.876e+01
1.926e+01
1.902e+01
1.871e+01
1.829e+01
1.659e+01
1.648e+01
1.763e+01
1.870e+01
2.498e+01
2.658e+01
2.675e+01
2.570e+01
2.339e+01
2.034e+01
1.867e+01
1.862e+01
1.891e+01
1.922e+01
1.899e+01
1.838e+01
1.855e+01
1.875e+01
1.828e+01
1.819e+01
1.944e+01
2.145e+01
2.325e+01
2.212e+01
1.982e+01
1.855e+01
1.803e+01
1.792e+01
1.815e+01
1.840e+01
1.779e+01
1.767e+01
1.835e+01
1.802e+01
1.831e+01
2.076e+01
2.413e+01
2.655e+01
2.653e+01
2.540e+01
2.171e+01
1.794e+01
1.790e+01
1.940e+01
1.969e+01
1.919e+01
1.923e+01
1.958e+01
2.013e+01
1.951e+01
1.892e+01
1.869e+01
1.777e+01
1.856e+01
2.032e+01
1.990e+01
2.034e+01
2.239e+01
2.331e+01
2.564e+01
2.682e+01
2.546e+01
2.269e+01
1.925e+01
1.734e+01
1.865e+01
2.048e+01
2.105e+01
2.004e+01
1.816e+01
1.726e+01
1.715e+01
1.715e+01
1.765e+01
1.932e+01
2.256e+01
2.472e+01
2.166e+01
1.913e+01
1.871e+01
1.794e+01
1.729e+01
1.762e+01
1.824e+01
1.794e+01
1.750e+01
1.749e+01
1.709e+01
1.751e+01
1.891e+01
1.997e+01
2.014e+01
2.005e+01
1.969e+01
1.786e+01
1.685e+01
1.820e+01
1.952e+01
1.961e+01
1.950e+01
1.924e+01
1.851e+01
1.896e+01
1.880e+01
1.879e+01
1.943e+01
2.019e+01
2.170e+01
2.297e+01
2.125e+01
2.026e+01
2.015e+01
2.252e+01
2.281e+01
2.261e+01
2.359e+01
2.448e+01
2.316e+01
2.062e+01
1.774e+01
1.708e+01
2.035e+01
2.417e+01
2.479e+01
2.148e+01
1.736e+01
1.612e+01
1.685e+01
1.727e+01
1.698e+01
1.760e+01
1.948e+01
2.094e+01
2.115e+01
2.165e+01
1.996e+01
1.741e+01
1.666e+01
1.734e+01
1.838e+01
1.871e+01
1.797e+01
1.768e+01
1.798e+01
1.826e+01
1.836e+01
1.775e+01
1.605e+01
1.501e+01
1.508e+01
1.572e+01
1.722e+01
1.847e+01
1.864e+01
1.869e+01
1.837e+01
1.708e+01
1.622e+01
1.761e+01
1.842e+01
1.884e+01
1.996e+01
2.169e+01
2.296e+01
2.310e+01
2.198e+01
2.157e+01
2.123e+01
2.207e+01
2.374e+01
2.400e+01
2.306e+01
2.217e+01
2.242e+01
2.168e+01
1.905e+01
1.657e+01
1.734e+01
2.201e+01
2.732e+01
2.804e+01
2.397e+01
1.964e+01
1.864e+01
1.933e+01
1.920e+01
1.860e+01
1.855e+01
1.744e+01
1.787e+01
2.204e+01
2.523e+01
2.243e+01
1.842e+01
1.772e+01
1.940e+01
2.080e+01
2.088e+01
1.943e+01
1.873e+01
1.893e+01
1.896e+01
1.932e+01
1.865e+01
1.582e+01
1.434e+01
1.502e+01
1.643e+01
1.811e+01
1.862e+01
1.831e+01
1.833e+01
1.711e+01
1.531e+01
1.540e+01
1.785e+01
1.924e+01
1.968e+01
2.015e+01
2.116e+01
2.182e+01
2.159e+01
2.183e+01
2.267e+01
2.223e+01
2.077e+01
2.276e+01
2.219e+01
2.305e+01
2.324e+01
2.256e+01
2.084e+01
2.143e+01
2.289e+01
2.078e+01
1.807e+01
1.925e+01
2.361e+01
2.838e+01
2.923e+01
2.691e+01
2.471e+01
2.418e+01
2.346e+01
2.135e+01
2.095e+01
2.144e+01
1.872e+01
1.777e+01
2.113e+01
2.332e+01
2.154e+01
1.876e+01
1.838e+01
2.062e+01
2.262e+01
2.313e+01
2.144e+01
1.955e+01
1.880e+01
1.855e+01
1.858e+01
1.853e+01
1.742e+01
1.703e+01
1.752e+01
1.826e+01
1.971e+01
1.994e+01
1.957e+01
1.963e+01
1.817e+01
1.657e+01
1.683e+01
1.823e+01
1.872e+01
1.927e+01
1.964e+01
2.015e+01
2.000e+01
1.868e+01
1.891e+01
2.097e+01
2.190e+01
2.168e+01
2.346e+01
2.679e+01
2.687e+01
2.386e+01
2.126e+01
2.107e+01
2.173e+01
2.145e+01
1.954e+01
2.073e+01
2.416e+01
2.311e+01
2.026e+01
2.087e+01
2.362e+01
2.706e+01
2.840e+01
2.721e+01
2.543e+01
2.502e+01
2.478e+01
2.166e+01
2.021e+01
2.095e+01
1.945e+01
1.745e+01
1.770e+01
1.819e+01
1.736e+01
1.635e+01
1.743e+01
1.970e+01
2.103e+01
2.232e+01
2.184e+01
1.996e+01
1.990e+01
2.007e+01
1.882e+01
1.829e+01
1.872e+01
1.945e+01
1.957e+01
1.950e+01
2.032e+01
1.998e+01
1.928e+01
1.963e+01
1.976e+01
1.974e+01
1.933e+01
1.814e+01
1.708e+01
1.760e+01
1.870e+01
1.992e+01
1.973e+01
1.747e+01
1.685e+01
1.855e+01
2.000e+01
2.118e+01
2.428e+01
2.222e+01
2.297e+01
2.294e+01
2.246e+01
2.355e+01
2.641e+01
2.792e+01
2.903e+01
2.916e+01
2.510e+01
2.129e+01
2.107e+01
2.194e+01
2.113e+01
1.863e+01
1.882e+01
2.202e+01
2.240e+01
2.026e+01
1.993e+01
2.213e+01
2.654e+01
2.915e+01
2.670e+01
2.217e+01
1.998e+01
2.010e+01
1.870e+01
1.767e+01
1.862e+01
1.906e+01
1.740e+01
1.664e+01
1.692e+01
1.645e+01
1.591e+01
1.704e+01
1.875e+01
1.939e+01
2.056e+01
2.108e+01
2.029e+01
2.120e+01
2.131e+01
1.955e+01
1.839e+01
1.860e+01
1.898e+01
1.850e+01
1.807e+01
1.823e+01
1.774e+01
1.818e+01
1.919e+01
1.958e+01
2.053e+01
2.068e+01
1.908e+01
1.833e+01
1.923e+01
1.989e+01
2.079e+01
2.103e+01
1.934e+01
1.803e+01
1.793e+01
1.865e+01
1.999e+01
2.351e+01
2.667e+01
2.109e+01
2.122e+01
2.129e+01
2.203e+01
2.238e+01
2.181e+01
2.190e+01
2.392e+01
2.620e+01
2.690e+01
2.847e+01
2.922e+01
2.557e+01
2.190e+01
2.213e+01
2.288e+01
2.130e+01
1.813e+01
1.677e+01
2.034e+01
2.360e+01
2.191e+01
1.965e+01
2.076e+01
2.456e+01
2.743e+01
2.461e+01
1.900e+01
1.614e+01
1.642e+01
1.718e+01
1.698e+01
1.761e+01
1.924e+01
1.908e+01
1.829e+01
1.835e+01
1.862e+01
1.884e+01
1.890e+01
1.975e+01
2.019e+01
2.001e+01
2.010e+01
1.991e+01
2.062e+01
2.037e+01
1.892e+01
1.798e+01
1.846e+01
1.875e+01
1.758e+01
1.702e+01
1.708e+01
1.679e+01
1.787e+01
1.874e+01
1.844e+01
1.891e+01
1.968e+01
1.931e+01
2.028e+01
2.261e+01
2.241e+01
2.129e+01
2.142e+01
2.128e+01
2.016e+01
1.919e+01
1.965e+01
2.036e+01
2.245e+01
2.402e+01
2.330e+01
2.213e+01
2.014e+01
2.043e+01
2.161e+01
2.206e+01
2.166e+01
2.032e+01
1.923e+01
2.033e+01
2.306e+01
2.437e+01
2.422e+01
2.585e+01
2.725e+01
2.505e+01
2.234e+01
2.228e+01
2.221e+01
2.062e+01
1.790e+01
1.622e+01
2.031e+01
2.549e+01
2.442e+01
2.100e+01
2.004e+01
2.008e+01
2.092e+01
1.981e+01
1.772e+01
1.803e+01
1.953e+01
2.043e+01
1.931e+01
1.890e+01
2.056e+01
2.105e+01
1.983e+01
1.936e+01
2.041e+01
2.131e+01
2.051e+01
2.070e+01
2.071e+01
1.937e+01
1.849e+01
1.799e+01
1.841e+01
1.930e+01
1.900e+01
1.866e+01
1.939e+01
1.988e+01
1.908e+01
1.894e+01
1.902e+01
1.848e+01
1.810e+01
1.779e+01
1.767e+01
1.744e+01
1.764e+01
1.771e+01
1.909e+01
2.212e+01
2.236e+01
2.003e+01
1.974e+01
2.110e+01
2.122e+01
2.072e+01
2.125e+01
2.140e+01
2.164e+01
2.182e+01
2.120e+01
2.188e+01
2.389e+01
2.168e+01
1.968e+01
1.996e+01
2.152e+01
2.179e+01
2.028e+01
1.854e+01
1.835e+01
2.009e+01
2.199e+01
2.210e+01
2.140e+01
2.178e+01
2.293e+01
2.302e+01
2.250e+01
2.210e+01
2.111e+01
2.021e+01
1.922e+01
1.837e+01
2.052e+01
2.378e+01
2.427e+01
2.180e+01
1.922e+01
1.748e+01
1.786e+01
1.834e+01
1.899e+01
2.153e+01
2.462e+01
2.573e+01
2.265e+01
2.026e+01
2.066e+01
2.038e+01
1.958e+01
1.959e+01
2.065e+01
2.057e+01
1.840e+01
1.789e+01
1.825e+01
1.785e+01
1.716e+01
1.640e+01
1.663e+01
1.843e+01
1.972e+01
2.086e+01
2.095e+01
2.064e+01
2.059e+01
2.079e+01
2.123e+01
2.163e+01
2.008e+01
1.784e+01
1.726e+01
1.725e+01
1.722e+01
1.649e+01
1.705e+01
2.006e+01
2.141e+01
1.953e+01
1.887e+01
2.009e+01
2.120e+01
2.273e+01
2.395e+01
2.328e+01
2.280e+01
2.327e+01
2.306e+01
2.325e+01
2.369e+01
2.488e+01
2.601e+01
2.392e+01
2.183e+01
2.061e+01
2.039e+01
2.065e+01
1.933e+01
2.289e+01
2.219e+01
2.111e+01
1.969e+01
1.918e+01
1.997e+01
2.005e+01
1.818e+01
1.656e+01
1.776e+01
2.035e+01
2.133e+01
2.053e+01
1.958e+01
1.878e+01
2.011e+01
2.234e+01
2.332e+01
2.258e+01
2.106e+01
2.047e+01
2.089e+01
2.092e+01
2.091e+01
2.167e+01
2.283e+01
2.166e+01
1.898e+01
1.780e+01
1.894e+01
1.949e+01
1.987e+01
2.141e+01
2.424e+01
2.653e+01
2.385e+01
2.124e+01
2.193e+01
2.118e+01
1.993e+01
1.933e+01
1.956e+01
1.862e+01
1.646e+01
1.602e+01
1.687e+01
1.745e+01
1.691e+01
1.602e+01
1.583e+01
1.775e+01
2.067e+01
2.286e+01
2.196e+01
2.056e+01
2.105e+01
2.189e+01
2.273e+01
2.387e+01
2.230e+01
1.877e+01
1.718e+01
1.756e+01
1.773e+01
1.625e+01
1.624e+01
1.893e+01
2.121e+01
2.093e+01
2.048e+01
2.051e+01
2.139e+01
2.468e+01
2.669e+01
2.512e+01
2.464e+01
2.601e+01
2.614e+01
2.556e+01
2.453e+01
2.365e+01
2.410e+01
2.562e+01
2.543e+01
2.263e+01
1.934e+01
1.812e+01
1.911e+01
2.121e+01
2.146e+01
1.974e+01
1.900e+01
2.318e+01
2.304e+01
2.163e+01
2.095e+01
2.107e+01
2.045e+01
1.907e+01
1.883e+01
1.870e+01
1.696e+01
1.565e+01
1.733e+01
1.994e+01
2.060e+01
2.046e+01
2.064e+01
1.986e+01
2.102e+01
2.371e+01
2.470e+01
2.314e+01
2.119e+01
2.071e+01
2.103e+01
2.103e+01
2.108e+01
2.093e+01
2.096e+01
2.091e+01
1.940e+01
1.805e+01
1.847e+01
1.895e+01
2.019e+01
2.134e+01
2.062e+01
2.136e+01
2.218e+01
2.302e+01
2.468e+01
2.315e+01
2.059e+01
1.913e+01
1.894e+01
1.784e+01
1.632e+01
1.622e+01
1.746e+01
1.789e+01
1.632e+01
1.569e+01
1.646e+01
1.810e+01
2.043e+01
2.154e+01
2.054e+01
1.979e+01
2.157e+01
2.401e+01
2.479e+01
2.453e+01
2.286e+01
1.950e+01
1.771e+01
1.828e+01
1.848e+01
1.669e+01
1.681e+01
1.929e+01
2.118e+01
2.146e+01
2.201e+01
2.277e+01
2.320e+01
2.529e+01
2.642e+01
2.461e+01
2.397e+01
2.549e+01
2.586e+01
2.546e+01
2.550e+01
2.420e+01
2.230e+01
2.229e+01
2.238e+01
2.034e+01
1.814e+01
1.850e+01
2.060e+01
2.234e+01
2.221e+01
2.109e+01
2.008e+01
1.927e+01
2.297e+01
2.313e+01
2.186e+01
2.111e+01
2.156e+01
2.121e+01
1.916e+01
1.847e+01
1.832e+01
1.716e+01
1.675e+01
1.778e+01
1.855e+01
1.818e+01
1.933e+01
2.205e+01
2.219e+01
2.156e+01
2.263e+01
2.357e+01
2.217e+01
2.049e+01
2.040e+01
1.940e+01
1.864e+01
2.029e+01
2.093e+01
2.002e+01
2.027e+01
1.946e+01
1.778e+01
1.741e+01
1.820e+01
2.119e+01
2.347e+01
2.030e+01
1.902e+01
2.179e+01
2.347e+01
2.356e+01
2.204e+01
2.050e+01
1.941e+01
1.912e+01
1.804e+01
1.631e+01
1.613e+01
1.772e+01
1.801e+01
1.638e+01
1.655e+01
1.823e+01
1.845e+01
1.840e+01
1.797e+01
1.743e+01
1.834e+01
2.172e+01
2.511e+01
2.559e+01
2.390e+01
2.192e+01
1.959e+01
1.824e+01
1.887e+01
1.913e+01
1.748e+01
1.801e+01
2.004e+01
2.061e+01
2.045e+01
2.210e+01
2.393e+01
2.375e+01
2.405e+01
2.373e+01
2.202e+01
2.166e+01
2.303e+01
2.368e+01
2.394e+01
2.497e+01
2.411e+01
2.133e+01
2.010e+01
2.000e+01
1.922e+01
1.978e+01
2.244e+01
2.383e+01
2.351e+01
2.224e+01
2.147e+01
2.106e+01
1.959e+01
1.868e+01
1.951e+01
2.334e+01
2.349e+01
2.308e+01
2.215e+01
2.173e+01
2.224e+01
2.222e+01
2.056e+01
1.994e+01
1.944e+01
1.804e+01
1.745e+01
1.701e+01
1.625e+01
1.571e+01
1.807e+01
2.312e+01
2.508e+01
2.359e+01
2.309e+01
2.247e+01
2.056e+01
1.915e+01
1.955e+01
1.862e+01
1.759e+01
1.998e+01
2.237e+01
2.094e+01
1.969e+01
1.892e+01
1.768e+01
1.707e+01
1.745e+01
1.979e+01
2.214e+01
2.008e+01
1.918e+01
2.137e+01
2.105e+01
1.996e+01
2.036e+01
2.079e+01
2.014e+01
1.948e+01
1.808e+01
1.601e+01
1.584e+01
1.729e+01
1.743e+01
1.712e+01
1.782e+01
1.871e+01
1.771e+01
1.609e+01
1.488e+01
1.482e+01
1.728e+01
2.122e+01
2.335e+01
2.282e+01
2.170e+01
2.076e+01
1.954e+01
1.847e+01
1.865e+01
1.900e+01
1.904e+01
2.072e+01
2.243e+01
2.267e+01
2.232e+01
2.306e+01
2.230e+01
2.076e+01
2.128e+01
2.109e+01
2.014e+01
2.150e+01
2.302e+01
2.222e+01
2.140e+01
2.194e+01
2.209e+01
2.155e+01
2.217e+01
2.249e+01
2.145e+01
2.276e+01
2.576e+01
2.597e+01
2.473e+01
2.283e+01
2.163e+01
2.177e+01
2.061e+01
1.870e+01
1.859e+01
1.870e+01
1.868e+01
2.277e+01
2.364e+01
2.339e+01
2.270e+01
2.240e+01
2.297e+01
2.412e+01
2.509e+01
2.393e+01
2.233e+01
2.031e+01
1.803e+01
1.720e+01
1.666e+01
1.614e+01
1.670e+01
1.971e+01
2.495e+01
2.811e+01
2.755e+01
2.653e+01
2.302e+01
1.968e+01
1.875e+01
1.946e+01
1.929e+01
1.819e+01
1.993e+01
2.355e+01
2.240e+01
1.967e+01
1.806e+01
1.708e+01
1.695e+01
1.680e+01
1.691e+01
1.849e+01
1.903e+01
1.880e+01
1.952e+01
1.905e+01
2.002e+01
2.186e+01
2.105e+01
1.994e+01
1.977e+01
1.816e+01
1.569e+01
1.602e+01
1.798e+01
1.836e+01
1.878e+01
1.942e+01
1.986e+01
1.841e+01
1.575e+01
1.442e+01
1.451e+01
1.691e+01
2.028e+01
2.118e+01
1.995e+01
1.963e+01
2.018e+01
1.978e+01
1.886e+01
1.851e+01
1.932e+01
2.247e+01
2.614e+01
2.694e+01
2.649e+01
2.617e+01
2.541e+01
2.071e+01
1.712e+01
1.804e+01
1.929e+01
1.956e+01
2.184e+01
2.343e+01
2.080e+01
1.812e+01
1.848e+01
2.073e+01
2.335e+01
2.633e+01
2.669e+01
2.434e+01
2.474e+01
2.679e+01
2.685e+01
2.615e+01
2.425e+01
2.225e+01
2.241e+01
2.235e+01
2.065e+01
2.027e+01
2.068e+01
2.115e+01
2.151e+01
2.011e+01
2.215e+01
2.268e+01
2.224e+01
2.185e+01
2.238e+01
2.396e+01
2.589e+01
2.741e+01
2.560e+01
2.227e+01
1.924e+01
1.773e+01
1.784e+01
1.787e+01
1.775e+01
1.901e+01
2.140e+01
2.382e+01
2.536e+01
2.635e+01
2.686e+01
2.339e+01
2.024e+01
1.995e+01
2.000e+01
1.919e+01
1.821e+01
1.945e+01
2.281e+01
2.191e+01
1.879e+01
1.617e+01
1.506e+01
1.611e+01
1.683e+01
1.663e+01
1.867e+01
2.105e+01
1.940e+01
1.752e+01
1.799e+01
2.126e+01
2.335e+01
2.108e+01
1.950e+01
2.009e+01
1.912e+01
1.638e+01
1.663e+01
1.912e+01
2.028e+01
2.034e+01
2.027e+01
2.075e+01
1.871e+01
1.570e+01
1.517e+01
1.557e+01
1.694e+01
1.903e+01
2.020e+01
1.999e+01
1.901e+01
1.862e+01
1.813e+01
1.731e+01
1.645e+01
1.733e+01
2.274e+01
2.836e+01
2.784e+01
2.595e+01
2.612e+01
2.546e+01
1.986e+01
1.589e+01
1.697e+01
1.934e+01
2.010e+01
2.118e+01
2.241e+01
2.000e+01
1.677e+01
1.723e+01
2.083e+01
2.414e+01
2.573e+01
2.494e+01
2.339e+01
2.415e+01
2.581e+01
2.621e+01
2.570e+01
2.337e+01
2.113e+01
2.156e+01
2.291e+01
2.255e+01
2.183e+01
2.182e+01
2.314e+01
2.354e+01
2.023e+01
1.769e+01
2.133e+01
2.133e+01
2.066e+01
2.066e+01
2.131e+01
2.284e+01
2.423e+01
2.487e+01
2.323e+01
1.997e+01
1.738e+01
1.747e+01
1.872e+01
1.920e+01
1.873e+01
1.932e+01
2.062e+01
2.049e+01
1.975e+01
2.074e+01
2.303e+01
2.297e+01
2.176e+01
2.142e+01
2.028e+01
1.843e+01
1.783e+01
2.036e+01
2.402e+01
2.213e+01
1.873e+01
1.625e+01
1.501e+01
1.718e+01
2.023e+01
2.073e+01
2.245e+01
2.519e+01
2.182e+01
1.722e+01
1.694e+01
1.949e+01
2.106e+01
1.969e+01
1.854e+01
1.916e+01
1.869e+01
1.636e+01
1.601e+01
1.820e+01
2.025e+01
2.008e+01
1.983e+01
2.109e+01
1.959e+01
1.651e+01
1.545e+01
1.658e+01
1.796e+01
1.819e+01
1.959e+01
2.170e+01
1.998e+01
1.681e+01
1.544e+01
1.514e+01
1.483e+01
1.568e+01
1.968e+01
2.412e+01
2.408e+01
2.326e+01
2.376e+01
2.285e+01
1.915e+01
1.731e+01
1.795e+01
1.947e+01
2.041e+01
2.071e+01
2.153e+01
2.029e+01
1.757e+01
1.743e+01
2.012e+01
2.188e+01
2.116e+01
2.038e+01
2.088e+01
2.229e+01
2.407e+01
2.490e+01
2.404e+01
2.120e+01
1.970e+01
2.064e+01
2.195e+01
2.209e+01
2.095e+01
2.101e+01
2.366e+01
2.431e+01
2.153e+01
1.986e+01
1.990e+01
1.866e+01
2.062e+01
2.098e+01
2.060e+01
1.993e+01
2.011e+01
2.056e+01
2.119e+01
2.121e+01
2.102e+01
2.080e+01
1.918e+01
1.759e+01
1.811e+01
1.891e+01
1.960e+01
1.926e+01
1.886e+01
1.901e+01
1.794e+01
1.654e+01
1.686e+01
2.003e+01
2.334e+01
2.414e+01
2.320e+01
2.128e+01
1.934e+01
1.936e+01
2.377e+01
2.888e+01
2.634e+01
2.244e+01
1.956e+01
1.756e+01
1.985e+01
2.470e+01
2.505e+01
2.370e+01
2.421e+01
2.073e+01
1.643e+01
1.677e+01
2.021e+01
2.247e+01
2.073e+01
1.842e+01
1.760e+01
1.648e+01
1.544e+01
1.562e+01
1.725e+01
1.956e+01
1.933e+01
1.828e+01
2.007e+01
2.133e+01
1.964e+01
1.697e+01
1.773e+01
1.946e+01
1.841e+01
1.854e+01
2.113e+01
2.060e+01
1.737e+01
1.570e+01
1.538e+01
1.521e+01
1.581e+01
1.755e+01
1.950e+01
1.981e+01
2.089e+01
2.201e+01
2.060e+01
1.880e+01
1.880e+01
1.832e+01
1.764e+01
1.856e+01
2.010e+01
2.189e+01
2.220e+01
2.060e+01
1.965e+01
2.025e+01
1.970e+01
1.771e+01
1.718e+01
1.871e+01
2.026e+01
2.227e+01
2.438e+01
2.431e+01
2.235e+01
2.099e+01
2.046e+01
2.085e+01
2.172e+01
2.088e+01
2.180e+01
2.492e+01
2.427e+01
2.251e+01
2.259e+01
2.192e+01
1.882e+01
1.722e+01
2.147e+01
2.091e+01
2.112e+01
2.123e+01
2.056e+01
2.036e+01
2.046e+01
2.012e+01
2.020e+01
2.102e+01
2.056e+01
1.995e+01
2.071e+01
2.067e+01
2.072e+01
2.012e+01
1.863e+01
1.754e+01
1.641e+01
1.575e+01
1.606e+01
1.924e+01
2.346e+01
2.457e+01
2.290e+01
2.147e+01
2.140e+01
2.296e+01
2.658e+01
3.035e+01
2.844e+01
2.493e+01
2.158e+01
1.913e+01
1.994e+01
2.381e+01
2.416e+01
2.100e+01
1.969e+01
1.823e+01
1.741e+01
2.032e+01
2.525e+01
2.752e+01
2.390e+01
1.968e+01
1.708e+01
1.527e+01
1.537e+01
1.659e+01
1.820e+01
2.042e+01
1.987e+01
1.730e+01
1.809e+01
2.129e+01
2.175e+01
1.823e+01
1.735e+01
1.878e+01
1.811e+01
1.751e+01
1.903e+01
1.956e+01
1.826e+01
1.751e+01
1.695e+01
1.586e+01
1.616e+01
1.752e+01
1.793e+01
1.773e+01
1.946e+01
2.052e+01
1.888e+01
1.804e+01
1.864e+01
1.784e+01
1.605e+01
1.669e+01
1.974e+01
2.251e+01
2.328e+01
2.275e+01
2.175e+01
2.066e+01
1.864e+01
1.642e+01
1.547e+01
1.679e+01
1.849e+01
2.105e+01
2.448e+01
2.570e+01
[truncated: 31,635 more rows]
