# Supplementary material for: Large scale coherent magnetohydrodynamic oscillations in a sunspot
Source: Nat Commun. 2022 Jan 25;13:479. doi: 10.1038/s41467-022-28136-8 (PMC8789893; doi:10.1038/s41467-022-28136-8)
Supplement: Supplementary file 4 — Source data [file 41467_2022_28136_MOESM4_ESM.zip › Source Data/Fig7_dispersion_relation_model.csv]

# Freq1 Kz1 Freq2 Kz2 Freq3 Kz3 Freq4 Kz4 Freq5 Kz5 Freq6 Kz6
7.835e-01 7.949e-04 1.248e+00 1.267e-03 1.799e+00 1.825e-03 2.286e+00 2.319e-03 2.820e+00 2.860e-03 3.315e+00 3.363e-03
1.223e+00 1.241e-03 1.949e+00 1.977e-03 2.807e+00 2.848e-03 3.568e+00 3.620e-03 4.401e+00 4.465e-03 5.174e+00 5.249e-03
1.542e+00 1.564e-03 2.457e+00 2.492e-03 3.540e+00 3.591e-03 4.498e+00 4.564e-03 5.549e+00 5.629e-03 6.523e+00 6.618e-03
1.805e+00 1.832e-03 2.877e+00 2.918e-03 4.144e+00 4.204e-03 5.267e+00 5.343e-03 6.497e+00 6.591e-03 7.638e+00 7.748e-03
2.035e+00 2.064e-03 3.243e+00 3.289e-03 4.671e+00 4.739e-03 5.937e+00 6.023e-03 7.323e+00 7.429e-03 8.609e+00 8.734e-03
2.241e+00 2.274e-03 3.571e+00 3.623e-03 5.145e+00 5.219e-03 6.539e+00 6.633e-03 8.065e+00 8.182e-03 9.482e+00 9.619e-03
2.430e+00 2.465e-03 3.872e+00 3.928e-03 5.578e+00 5.659e-03 7.089e+00 7.192e-03 8.745e+00 8.871e-03 1.028e+01 1.043e-02
2.605e+00 2.643e-03 4.151e+00 4.211e-03 5.980e+00 6.067e-03 7.600e+00 7.710e-03 9.375e+00 9.510e-03 1.102e+01 1.118e-02
2.769e+00 2.809e-03 4.412e+00 4.476e-03 6.357e+00 6.449e-03 8.079e+00 8.196e-03 9.965e+00 1.011e-02 1.172e+01 1.188e-02
2.924e+00 2.966e-03 4.659e+00 4.727e-03 6.712e+00 6.809e-03 8.531e+00 8.654e-03 1.052e+01 1.067e-02 1.237e+01 1.255e-02
3.071e+00 3.116e-03 4.894e+00 4.964e-03 7.050e+00 7.152e-03 8.960e+00 9.090e-03 1.105e+01 1.121e-02 1.299e+01 1.318e-02
3.212e+00 3.258e-03 5.117e+00 5.191e-03 7.372e+00 7.479e-03 9.369e+00 9.505e-03 1.156e+01 1.172e-02 1.359e+01 1.378e-02
3.346e+00 3.395e-03 5.332e+00 5.409e-03 7.681e+00 7.792e-03 9.762e+00 9.903e-03 1.204e+01 1.222e-02 1.416e+01 1.436e-02
3.475e+00 3.526e-03 5.538e+00 5.618e-03 7.978e+00 8.093e-03 1.014e+01 1.029e-02 1.251e+01 1.269e-02 1.470e+01 1.492e-02
3.600e+00 3.652e-03 5.736e+00 5.819e-03 8.264e+00 8.383e-03 1.050e+01 1.065e-02 1.295e+01 1.314e-02 1.523e+01 1.545e-02
3.721e+00 3.774e-03 5.928e+00 6.014e-03 8.540e+00 8.664e-03 1.085e+01 1.101e-02 1.339e+01 1.358e-02 1.574e+01 1.597e-02
3.837e+00 3.893e-03 6.114e+00 6.202e-03 8.808e+00 8.935e-03 1.119e+01 1.136e-02 1.381e+01 1.401e-02 1.623e+01 1.647e-02
3.950e+00 4.008e-03 6.294e+00 6.385e-03 9.068e+00 9.199e-03 1.152e+01 1.169e-02 1.422e+01 1.442e-02 1.671e+01 1.695e-02
4.061e+00 4.119e-03 6.470e+00 6.563e-03 9.321e+00 9.456e-03 1.185e+01 1.202e-02 1.461e+01 1.482e-02 1.718e+01 1.743e-02
4.168e+00 4.228e-03 6.641e+00 6.737e-03 9.567e+00 9.705e-03 1.216e+01 1.233e-02 1.500e+01 1.521e-02 1.763e+01 1.789e-02
4.272e+00 4.334e-03 6.807e+00 6.906e-03 9.807e+00 9.948e-03 1.246e+01 1.264e-02 1.537e+01 1.560e-02 1.807e+01 1.833e-02
4.374e+00 4.437e-03 6.970e+00 7.070e-03 1.004e+01 1.019e-02 1.276e+01 1.295e-02 1.574e+01 1.597e-02 1.850e+01 1.877e-02
4.474e+00 4.539e-03 7.128e+00 7.232e-03 1.027e+01 1.042e-02 1.305e+01 1.324e-02 1.610e+01 1.633e-02 1.893e+01 1.920e-02
4.571e+00 4.637e-03 7.284e+00 7.389e-03 1.049e+01 1.065e-02 1.334e+01 1.353e-02 1.645e+01 1.669e-02 1.934e+01 1.962e-02
4.667e+00 4.734e-03 7.436e+00 7.543e-03 1.071e+01 1.087e-02 1.361e+01 1.381e-02 1.679e+01 1.704e-02 1.974e+01 2.003e-02
4.760e+00 4.829e-03 7.585e+00 7.695e-03 1.093e+01 1.109e-02 1.389e+01 1.409e-02 1.713e+01 1.738e-02 2.014e+01 2.043e-02
4.852e+00 4.922e-03 7.731e+00 7.843e-03 1.114e+01 1.130e-02 1.416e+01 1.436e-02 1.746e+01 1.771e-02 2.053e+01 2.082e-02
4.942e+00 5.014e-03 7.875e+00 7.988e-03 1.134e+01 1.151e-02 1.442e+01 1.463e-02 1.778e+01 1.804e-02 2.091e+01 2.121e-02
5.031e+00 5.103e-03 8.015e+00 8.131e-03 1.155e+01 1.171e-02 1.468e+01 1.489e-02 1.810e+01 1.836e-02 2.128e+01 2.159e-02
5.117e+00 5.191e-03 8.154e+00 8.272e-03 1.175e+01 1.192e-02 1.493e+01 1.515e-02 1.842e+01 1.868e-02 2.165e+01 2.196e-02
5.203e+00 5.278e-03 8.290e+00 8.410e-03 1.194e+01 1.212e-02 1.518e+01 1.540e-02 1.872e+01 1.899e-02 2.201e+01 2.233e-02
5.287e+00 5.363e-03 8.424e+00 8.546e-03 1.214e+01 1.231e-02 1.542e+01 1.565e-02 1.903e+01 1.930e-02 2.237e+01 2.269e-02
5.370e+00 5.447e-03 8.556e+00 8.680e-03 1.233e+01 1.250e-02 1.567e+01 1.589e-02 1.932e+01 1.960e-02 2.272e+01 2.305e-02
5.451e+00 5.530e-03 8.686e+00 8.811e-03 1.251e+01 1.269e-02 1.590e+01 1.613e-02 1.962e+01 1.990e-02 2.306e+01 2.340e-02
5.532e+00 5.612e-03 8.814e+00 8.941e-03 1.270e+01 1.288e-02 1.614e+01 1.637e-02 1.991e+01 2.019e-02 2.340e+01 2.374e-02
5.611e+00 5.692e-03 8.940e+00 9.069e-03 1.288e+01 1.307e-02 1.637e+01 1.661e-02 2.019e+01 2.048e-02 2.374e+01 2.408e-02
5.689e+00 5.771e-03 9.064e+00 9.195e-03 1.306e+01 1.325e-02 1.660e+01 1.684e-02 2.047e+01 2.077e-02 2.407e+01 2.441e-02
5.766e+00 5.849e-03 9.187e+00 9.320e-03 1.323e+01 1.343e-02 1.682e+01 1.706e-02 2.075e+01 2.105e-02 2.439e+01 2.474e-02
5.842e+00 5.926e-03 9.308e+00 9.443e-03 1.341e+01 1.360e-02 1.704e+01 1.729e-02 2.102e+01 2.133e-02 2.471e+01 2.507e-02
5.917e+00 6.002e-03 9.427e+00 9.564e-03 1.358e+01 1.378e-02 1.726e+01 1.751e-02 2.129e+01 2.160e-02 2.503e+01 2.539e-02
5.991e+00 6.077e-03 9.545e+00 9.683e-03 1.375e+01 1.395e-02 1.748e+01 1.773e-02 2.156e+01 2.187e-02 2.534e+01 2.571e-02
6.064e+00 6.152e-03 9.662e+00 9.802e-03 1.392e+01 1.412e-02 1.769e+01 1.795e-02 2.182e+01 2.214e-02 2.565e+01 2.602e-02
6.136e+00 6.225e-03 9.777e+00 9.919e-03 1.409e+01 1.429e-02 1.790e+01 1.816e-02 2.208e+01 2.240e-02 2.596e+01 2.633e-02
6.208e+00 6.297e-03 9.891e+00 1.003e-02 1.425e+01 1.446e-02 1.811e+01 1.837e-02 2.234e+01 2.266e-02 2.626e+01 2.664e-02
6.278e+00 6.369e-03 1.000e+01 1.015e-02 1.441e+01 1.462e-02 1.832e+01 1.858e-02 2.259e+01 2.292e-02 2.656e+01 2.694e-02
6.348e+00 6.440e-03 1.011e+01 1.026e-02 1.457e+01 1.478e-02 1.852e+01 1.879e-02 2.284e+01 2.317e-02 2.686e+01 2.724e-02
6.417e+00 6.510e-03 1.022e+01 1.037e-02 1.473e+01 1.494e-02 1.872e+01 1.899e-02 2.309e+01 2.343e-02 2.715e+01 2.754e-02
6.486e+00 6.579e-03 1.033e+01 1.048e-02 1.489e+01 1.510e-02 1.892e+01 1.919e-02 2.334e+01 2.368e-02 2.744e+01 2.783e-02
6.553e+00 6.648e-03 1.044e+01 1.059e-02 1.504e+01 1.526e-02 1.912e+01 1.939e-02 2.358e+01 2.392e-02 2.772e+01 2.812e-02
6.620e+00 6.716e-03 1.055e+01 1.070e-02 1.520e+01 1.542e-02 1.931e+01 1.959e-02 2.382e+01 2.417e-02 2.801e+01 2.841e-02
6.686e+00 6.783e-03 1.065e+01 1.081e-02 1.535e+01 1.557e-02 1.951e+01 1.979e-02 2.406e+01 2.441e-02 2.829e+01 2.870e-02
6.752e+00 6.850e-03 1.076e+01 1.091e-02 1.550e+01 1.572e-02 1.970e+01 1.998e-02 2.430e+01 2.465e-02 2.856e+01 2.898e-02
6.817e+00 6.916e-03 1.086e+01 1.102e-02 1.565e+01 1.587e-02 1.989e+01 2.018e-02 2.453e+01 2.489e-02 2.884e+01 2.926e-02
6.881e+00 6.981e-03 1.096e+01 1.112e-02 1.580e+01 1.602e-02 2.008e+01 2.037e-02 2.476e+01 2.512e-02 2.911e+01 2.953e-02
6.945e+00 7.046e-03 1.107e+01 1.123e-02 1.594e+01 1.617e-02 2.026e+01 2.055e-02 2.499e+01 2.535e-02 2.938e+01 2.981e-02
7.008e+00 7.110e-03 1.117e+01 1.133e-02 1.609e+01 1.632e-02 2.045e+01 2.074e-02 2.522e+01 2.558e-02 2.965e+01 3.008e-02
7.071e+00 7.173e-03 1.127e+01 1.143e-02 1.623e+01 1.647e-02 2.063e+01 2.093e-02 2.545e+01 2.581e-02 2.991e+01 3.035e-02
7.133e+00 7.236e-03 1.137e+01 1.153e-02 1.637e+01 1.661e-02 2.081e+01 2.111e-02 2.567e+01 2.604e-02 3.018e+01 3.061e-02
7.195e+00 7.299e-03 1.146e+01 1.163e-02 1.652e+01 1.675e-02 2.099e+01 2.129e-02 2.589e+01 2.626e-02 3.044e+01 3.088e-02
7.256e+00 7.361e-03 1.156e+01 1.173e-02 1.666e+01 1.690e-02 2.117e+01 2.147e-02 2.611e+01 2.649e-02 3.070e+01 3.114e-02
7.316e+00 7.422e-03 1.166e+01 1.183e-02 1.679e+01 1.704e-02 2.134e+01 2.165e-02 2.633e+01 2.671e-02 3.095e+01 3.140e-02
7.376e+00 7.483e-03 1.175e+01 1.192e-02 1.693e+01 1.718e-02 2.152e+01 2.183e-02 2.654e+01 2.693e-02 3.121e+01 3.166e-02
7.436e+00 7.543e-03 1.185e+01 1.202e-02 1.707e+01 1.732e-02 2.169e+01 2.201e-02 2.676e+01 2.714e-02 3.146e+01 3.191e-02
7.495e+00 7.603e-03 1.194e+01 1.211e-02 1.720e+01 1.745e-02 2.187e+01 2.218e-02 2.697e+01 2.736e-02 3.171e+01 3.217e-02
7.553e+00 7.663e-03 1.204e+01 1.221e-02 1.734e+01 1.759e-02 2.204e+01 2.235e-02 2.718e+01 2.757e-02 3.195e+01 3.242e-02
7.612e+00 7.722e-03 1.213e+01 1.230e-02 1.747e+01 1.772e-02 2.221e+01 2.253e-02 2.739e+01 2.779e-02 3.220e+01 3.267e-02
7.669e+00 7.780e-03 1.222e+01 1.240e-02 1.760e+01 1.786e-02 2.237e+01 2.270e-02 2.760e+01 2.800e-02 3.245e+01 3.291e-02
7.727e+00 7.838e-03 1.231e+01 1.249e-02 1.774e+01 1.799e-02 2.254e+01 2.287e-02 2.780e+01 2.821e-02 3.269e+01 3.316e-02
7.783e+00 7.896e-03 1.240e+01 1.258e-02 1.787e+01 1.812e-02 2.271e+01 2.304e-02 2.801e+01 2.841e-02 3.293e+01 3.340e-02
7.840e+00 7.953e-03 1.249e+01 1.267e-02 1.800e+01 1.826e-02 2.287e+01 2.320e-02 2.821e+01 2.862e-02 3.317e+01 3.365e-02
7.896e+00 8.010e-03 1.258e+01 1.276e-02 1.812e+01 1.839e-02 2.304e+01 2.337e-02 2.841e+01 2.882e-02 3.340e+01 3.389e-02
7.952e+00 8.067e-03 1.267e+01 1.285e-02 1.825e+01 1.852e-02 2.320e+01 2.353e-02 2.861e+01 2.903e-02 3.364e+01 3.413e-02
8.007e+00 8.123e-03 1.276e+01 1.294e-02 1.838e+01 1.865e-02 2.336e+01 2.370e-02 2.881e+01 2.923e-02 3.387e+01 3.436e-02
8.062e+00 8.178e-03 1.285e+01 1.303e-02 1.851e+01 1.877e-02 2.352e+01 2.386e-02 2.901e+01 2.943e-02 3.411e+01 3.460e-02
8.116e+00 8.234e-03 1.293e+01 1.312e-02 1.863e+01 1.890e-02 2.368e+01 2.402e-02 2.921e+01 2.963e-02 3.434e+01 3.483e-02
8.170e+00 8.289e-03 1.302e+01 1.321e-02 1.875e+01 1.903e-02 2.384e+01 2.418e-02 2.940e+01 2.983e-02 3.456e+01 3.506e-02
8.224e+00 8.343e-03 1.310e+01 1.329e-02 1.888e+01 1.915e-02 2.399e+01 2.434e-02 2.959e+01 3.002e-02 3.479e+01 3.530e-02
8.278e+00 8.397e-03 1.319e+01 1.338e-02 1.900e+01 1.928e-02 2.415e+01 2.450e-02 2.979e+01 3.022e-02 3.502e+01 3.553e-02
8.331e+00 8.451e-03 1.327e+01 1.347e-02 1.912e+01 1.940e-02 2.430e+01 2.466e-02 2.998e+01 3.041e-02 3.524e+01 3.575e-02
8.384e+00 8.505e-03 1.336e+01 1.355e-02 1.924e+01 1.952e-02 2.446e+01 2.481e-02 3.017e+01 3.060e-02 3.547e+01 3.598e-02
8.436e+00 8.558e-03 1.344e+01 1.364e-02 1.936e+01 1.964e-02 2.461e+01 2.497e-02 3.036e+01 3.080e-02 3.569e+01 3.620e-02
8.488e+00 8.611e-03 1.352e+01 1.372e-02 1.948e+01 1.977e-02 2.476e+01 2.512e-02 3.054e+01 3.099e-02 3.591e+01 3.643e-02
8.540e+00 8.663e-03 1.361e+01 1.380e-02 1.960e+01 1.989e-02 2.491e+01 2.527e-02 3.073e+01 3.118e-02 3.613e+01 3.665e-02
8.591e+00 8.716e-03 1.369e+01 1.389e-02 1.972e+01 2.001e-02 2.506e+01 2.543e-02 3.092e+01 3.136e-02 3.635e+01 3.687e-02
8.643e+00 8.768e-03 1.377e+01 1.397e-02 1.984e+01 2.013e-02 2.521e+01 2.558e-02 3.110e+01 3.155e-02 3.656e+01 3.709e-02
8.693e+00 8.819e-03 1.385e+01 1.405e-02 1.996e+01 2.024e-02 2.536e+01 2.573e-02 3.128e+01 3.174e-02 3.678e+01 3.731e-02
8.744e+00 8.870e-03 1.393e+01 1.413e-02 2.007e+01 2.036e-02 2.551e+01 2.588e-02 3.147e+01 3.192e-02 3.699e+01 3.753e-02
8.794e+00 8.921e-03 1.401e+01 1.422e-02 2.019e+01 2.048e-02 2.566e+01 2.603e-02 3.165e+01 3.210e-02 3.720e+01 3.774e-02
8.844e+00 8.972e-03 1.409e+01 1.430e-02 2.030e+01 2.060e-02 2.580e+01 2.617e-02 3.183e+01 3.229e-02 3.742e+01 3.796e-02
8.894e+00 9.023e-03 1.417e+01 1.438e-02 2.042e+01 2.071e-02 2.595e+01 2.632e-02 3.200e+01 3.247e-02 3.763e+01 3.817e-02
8.943e+00 9.073e-03 1.425e+01 1.446e-02 2.053e+01 2.083e-02 2.609e+01 2.647e-02 3.218e+01 3.265e-02 3.784e+01 3.838e-02
8.993e+00 9.123e-03 1.433e+01 1.454e-02 2.064e+01 2.094e-02 2.623e+01 2.661e-02 3.236e+01 3.283e-02 3.804e+01 3.859e-02
9.041e+00 9.172e-03 1.441e+01 1.461e-02 2.075e+01 2.105e-02 2.638e+01 2.676e-02 3.254e+01 3.301e-02 3.825e+01 3.880e-02
9.090e+00 9.222e-03 1.448e+01 1.469e-02 2.087e+01 2.117e-02 2.652e+01 2.690e-02 3.271e+01 3.318e-02 3.846e+01 3.901e-02
9.138e+00 9.271e-03 1.456e+01 1.477e-02 2.098e+01 2.128e-02 2.666e+01 2.705e-02 3.288e+01 3.336e-02 3.866e+01 3.922e-02
9.187e+00 9.319e-03 1.464e+01 1.485e-02 2.109e+01 2.139e-02 2.680e+01 2.719e-02 3.306e+01 3.354e-02 3.886e+01 3.943e-02
9.234e+00 9.368e-03 1.471e+01 1.493e-02 2.120e+01 2.150e-02 2.694e+01 2.733e-02 3.323e+01 3.371e-02 3.907e+01 3.963e-02
9.282e+00 9.416e-03 1.479e+01 1.500e-02 2.131e+01 2.161e-02 2.708e+01 2.747e-02 3.340e+01 3.388e-02 3.927e+01 3.984e-02
9.330e+00 9.464e-03 1.487e+01 1.508e-02 2.142e+01 2.173e-02 2.722e+01 2.761e-02 3.357e+01 3.406e-02 3.947e+01 4.004e-02
9.377e+00 9.512e-03 1.494e+01 1.516e-02 2.152e+01 2.183e-02 2.735e+01 2.775e-02 3.374e+01 3.423e-02 3.967e+01 4.024e-02
9.424e+00 9.560e-03 1.502e+01 1.523e-02 2.163e+01 2.194e-02 2.749e+01 2.789e-02 3.391e+01 3.440e-02 3.987e+01 4.044e-02
9.470e+00 9.607e-03 1.509e+01 1.531e-02 2.174e+01 2.205e-02 2.763e+01 2.803e-02 3.408e+01 3.457e-02 4.006e+01 4.064e-02
9.517e+00 9.654e-03 1.516e+01 1.538e-02 2.185e+01 2.216e-02 2.776e+01 2.816e-02 3.425e+01 3.474e-02 4.026e+01 4.084e-02
9.563e+00 9.701e-03 1.524e+01 1.546e-02 2.195e+01 2.227e-02 2.790e+01 2.830e-02 3.441e+01 3.491e-02 4.046e+01 4.104e-02
9.609e+00 9.748e-03 1.531e+01 1.553e-02 2.206e+01 2.238e-02 2.803e+01 2.844e-02 3.458e+01 3.508e-02 4.065e+01 4.124e-02
9.655e+00 9.794e-03 1.538e+01 1.561e-02 2.216e+01 2.248e-02 2.817e+01 2.857e-02 3.474e+01 3.524e-02 4.084e+01 4.143e-02
9.700e+00 9.841e-03 1.546e+01 1.568e-02 2.227e+01 2.259e-02 2.830e+01 2.871e-02 3.491e+01 3.541e-02 4.104e+01 4.163e-02
9.746e+00 9.887e-03 1.553e+01 1.575e-02 2.237e+01 2.269e-02 2.843e+01 2.884e-02 3.507e+01 3.558e-02 4.123e+01 4.183e-02
9.791e+00 9.932e-03 1.560e+01 1.583e-02 2.247e+01 2.280e-02 2.856e+01 2.898e-02 3.523e+01 3.574e-02 4.142e+01 4.202e-02
9.836e+00 9.978e-03 1.567e+01 1.590e-02 2.258e+01 2.290e-02 2.869e+01 2.911e-02 3.539e+01 3.591e-02 4.161e+01 4.221e-02
9.880e+00 1.002e-02 1.574e+01 1.597e-02 2.268e+01 2.301e-02 2.882e+01 2.924e-02 3.555e+01 3.607e-02 4.180e+01 4.240e-02
9.925e+00 1.007e-02 1.581e+01 1.604e-02 2.278e+01 2.311e-02 2.895e+01 2.937e-02 3.572e+01 3.623e-02 4.199e+01 4.259e-02
9.969e+00 1.011e-02 1.588e+01 1.611e-02 2.288e+01 2.321e-02 2.908e+01 2.950e-02 3.587e+01 3.639e-02 4.217e+01 4.278e-02
1.001e+01 1.016e-02 1.595e+01 1.619e-02 2.299e+01 2.332e-02 2.921e+01 2.963e-02 3.603e+01 3.655e-02 4.236e+01 4.297e-02
1.006e+01 1.020e-02 1.602e+01 1.626e-02 2.309e+01 2.342e-02 2.934e+01 2.976e-02 3.619e+01 3.671e-02 4.255e+01 4.316e-02
1.010e+01 1.025e-02 1.609e+01 1.633e-02 2.319e+01 2.352e-02 2.947e+01 2.989e-02 3.635e+01 3.687e-02 4.273e+01 4.335e-02
1.014e+01 1.029e-02 1.616e+01 1.640e-02 2.329e+01 2.362e-02 2.960e+01 3.002e-02 3.651e+01 3.703e-02 4.292e+01 4.354e-02
1.019e+01 1.034e-02 1.623e+01 1.647e-02 2.339e+01 2.372e-02 2.972e+01 3.015e-02 3.666e+01 3.719e-02 4.310e+01 4.372e-02
1.023e+01 1.038e-02 1.630e+01 1.654e-02 2.349e+01 2.382e-02 2.985e+01 3.028e-02 3.682e+01 3.735e-02 4.328e+01 4.391e-02
1.027e+01 1.042e-02 1.637e+01 1.661e-02 2.358e+01 2.393e-02 2.997e+01 3.041e-02 3.697e+01 3.751e-02 4.347e+01 4.409e-02
1.032e+01 1.047e-02 1.644e+01 1.668e-02 2.368e+01 2.402e-02 3.010e+01 3.053e-02 3.713e+01 3.766e-02 4.365e+01 4.428e-02
1.036e+01 1.051e-02 1.651e+01 1.675e-02 2.378e+01 2.412e-02 3.022e+01 3.066e-02 3.728e+01 3.782e-02 4.383e+01 4.446e-02
1.040e+01 1.055e-02 1.657e+01 1.681e-02 2.388e+01 2.422e-02 3.035e+01 3.079e-02 3.743e+01 3.797e-02 4.401e+01 4.464e-02
1.044e+01 1.060e-02 1.664e+01 1.688e-02 2.397e+01 2.432e-02 3.047e+01 3.091e-02 3.758e+01 3.813e-02 4.419e+01 4.482e-02
1.049e+01 1.064e-02 1.671e+01 1.695e-02 2.407e+01 2.442e-02 3.059e+01 3.104e-02 3.774e+01 3.828e-02 4.436e+01 4.501e-02
1.053e+01 1.068e-02 1.678e+01 1.702e-02 2.417e+01 2.452e-02 3.072e+01 3.116e-02 3.789e+01 3.844e-02 4.454e+01 4.519e-02
1.057e+01 1.072e-02 1.684e+01 1.709e-02 2.426e+01 2.461e-02 3.084e+01 3.128e-02 3.804e+01 3.859e-02 4.472e+01 4.536e-02
1.061e+01 1.077e-02 1.691e+01 1.715e-02 2.436e+01 2.471e-02 3.096e+01 3.141e-02 3.819e+01 3.874e-02 4.489e+01 4.554e-02
1.065e+01 1.081e-02 1.697e+01 1.722e-02 2.445e+01 2.481e-02 3.108e+01 3.153e-02 3.834e+01 3.889e-02 4.507e+01 4.572e-02
1.069e+01 1.085e-02 1.704e+01 1.729e-02 2.455e+01 2.490e-02 3.120e+01 3.165e-02 3.849e+01 3.904e-02 4.524e+01 4.590e-02
1.074e+01 1.089e-02 1.711e+01 1.735e-02 2.464e+01 2.500e-02 3.132e+01 3.177e-02 3.863e+01 3.919e-02 4.542e+01 4.608e-02
1.078e+01 1.093e-02 1.717e+01 1.742e-02 2.474e+01 2.510e-02 3.144e+01 3.189e-02 3.878e+01 3.934e-02 4.559e+01 4.625e-02
1.082e+01 1.097e-02 1.724e+01 1.749e-02 2.483e+01 2.519e-02 3.156e+01 3.202e-02 3.893e+01 3.949e-02 4.576e+01 4.643e-02
1.086e+01 1.102e-02 1.730e+01 1.755e-02 2.493e+01 2.529e-02 3.168e+01 3.214e-02 3.907e+01 3.964e-02 4.594e+01 4.660e-02
1.090e+01 1.106e-02 1.737e+01 1.762e-02 2.502e+01 2.538e-02 3.180e+01 3.226e-02 3.922e+01 3.979e-02 4.611e+01 4.678e-02
1.094e+01 1.110e-02 1.743e+01 1.768e-02 2.511e+01 2.547e-02 3.191e+01 3.238e-02 3.937e+01 3.993e-02 4.628e+01 4.695e-02
1.098e+01 1.114e-02 1.749e+01 1.775e-02 2.520e+01 2.557e-02 3.203e+01 3.249e-02 3.951e+01 4.008e-02 4.645e+01 4.712e-02
1.102e+01 1.118e-02 1.756e+01 1.781e-02 2.530e+01 2.566e-02 3.215e+01 3.261e-02 3.965e+01 4.023e-02 4.662e+01 4.729e-02
1.106e+01 1.122e-02 1.762e+01 1.788e-02 2.539e+01 2.575e-02 3.226e+01 3.273e-02 3.980e+01 4.037e-02 4.679e+01 4.746e-02
1.110e+01 1.126e-02 1.769e+01 1.794e-02 2.548e+01 2.585e-02 3.238e+01 3.285e-02 3.994e+01 4.052e-02 4.696e+01 4.764e-02
1.114e+01 1.130e-02 1.775e+01 1.801e-02 2.557e+01 2.594e-02 3.250e+01 3.297e-02 4.008e+01 4.066e-02 4.712e+01 4.781e-02
1.118e+01 1.134e-02 1.781e+01 1.807e-02 2.566e+01 2.603e-02 3.261e+01 3.308e-02 4.023e+01 4.081e-02 4.729e+01 4.798e-02
1.122e+01 1.138e-02 1.787e+01 1.813e-02 2.575e+01 2.612e-02 3.273e+01 3.320e-02 4.037e+01 4.095e-02 4.746e+01 4.814e-02
1.126e+01 1.142e-02 1.794e+01 1.820e-02 2.584e+01 2.621e-02 3.284e+01 3.332e-02 4.051e+01 4.110e-02 4.762e+01 4.831e-02
1.130e+01 1.146e-02 1.800e+01 1.826e-02 2.593e+01 2.631e-02 3.296e+01 3.343e-02 4.065e+01 4.124e-02 4.779e+01 4.848e-02
1.134e+01 1.150e-02 1.806e+01 1.832e-02 2.602e+01 2.640e-02 3.307e+01 3.355e-02 4.079e+01 4.138e-02 4.795e+01 4.865e-02
1.137e+01 1.154e-02 1.812e+01 1.839e-02 2.611e+01 2.649e-02 3.318e+01 3.366e-02 4.093e+01 4.152e-02 4.812e+01 4.881e-02
1.141e+01 1.158e-02 1.818e+01 1.845e-02 2.620e+01 2.658e-02 3.330e+01 3.378e-02 4.107e+01 4.166e-02 4.828e+01 4.898e-02
1.145e+01 1.162e-02 1.825e+01 1.851e-02 2.629e+01 2.667e-02 3.341e+01 3.389e-02 4.121e+01 4.180e-02 4.845e+01 4.915e-02
1.149e+01 1.166e-02 1.831e+01 1.857e-02 2.637e+01 2.676e-02 3.352e+01 3.400e-02 4.135e+01 4.194e-02 4.861e+01 4.931e-02
1.153e+01 1.169e-02 1.837e+01 1.863e-02 2.646e+01 2.685e-02 3.363e+01 3.412e-02 4.148e+01 4.208e-02 4.877e+01 4.948e-02
1.157e+01 1.173e-02 1.843e+01 1.870e-02 2.655e+01 2.693e-02 3.374e+01 3.423e-02 4.162e+01 4.222e-02 4.893e+01 4.964e-02
1.160e+01 1.177e-02 1.849e+01 1.876e-02 2.664e+01 2.702e-02 3.385e+01 3.434e-02 4.176e+01 4.236e-02 4.909e+01 4.980e-02
1.164e+01 1.181e-02 1.855e+01 1.882e-02 2.672e+01 2.711e-02 3.396e+01 3.446e-02 4.190e+01 4.250e-02 4.925e+01 4.997e-02
1.168e+01 1.185e-02 1.861e+01 1.888e-02 2.681e+01 2.720e-02 3.407e+01 3.457e-02 4.203e+01 4.264e-02 4.941e+01 5.013e-02
1.172e+01 1.189e-02 1.867e+01 1.894e-02 2.690e+01 2.729e-02 3.418e+01 3.468e-02 4.217e+01 4.278e-02 4.957e+01 5.029e-02
1.176e+01 1.193e-02 1.873e+01 1.900e-02 2.698e+01 2.737e-02 3.429e+01 3.479e-02 4.230e+01 4.291e-02 4.973e+01 5.045e-02
1.179e+01 1.196e-02 1.879e+01 1.906e-02 2.707e+01 2.746e-02 3.440e+01 3.490e-02 4.244e+01 4.305e-02 4.989e+01 5.061e-02
1.183e+01 1.200e-02 1.885e+01 1.912e-02 2.716e+01 2.755e-02 3.451e+01 3.501e-02 4.257e+01 4.319e-02 5.005e+01 5.077e-02
1.187e+01 1.204e-02 1.891e+01 1.918e-02 2.724e+01 2.764e-02 3.462e+01 3.512e-02 4.271e+01 4.332e-02 5.021e+01 5.093e-02
1.190e+01 1.208e-02 1.897e+01 1.924e-02 2.733e+01 2.772e-02 3.473e+01 3.523e-02 4.284e+01 4.346e-02 5.036e+01 5.109e-02
1.194e+01 1.211e-02 1.903e+01 1.930e-02 2.741e+01 2.781e-02 3.484e+01 3.534e-02 4.297e+01 4.359e-02 5.052e+01 5.125e-02
1.198e+01 1.215e-02 1.909e+01 1.936e-02 2.750e+01 2.789e-02 3.494e+01 3.545e-02 4.310e+01 4.373e-02 5.067e+01 5.141e-02
1.202e+01 1.219e-02 1.914e+01 1.942e-02 2.758e+01 2.798e-02 3.505e+01 3.556e-02 4.324e+01 4.386e-02 5.083e+01 5.157e-02
1.205e+01 1.223e-02 1.920e+01 1.948e-02 2.766e+01 2.806e-02 3.516e+01 3.567e-02 4.337e+01 4.400e-02 5.099e+01 5.172e-02
1.209e+01 1.226e-02 1.926e+01 1.954e-02 2.775e+01 2.815e-02 3.527e+01 3.578e-02 4.350e+01 4.413e-02 5.114e+01 5.188e-02
1.212e+01 1.230e-02 1.932e+01 1.960e-02 2.783e+01 2.823e-02 3.537e+01 3.588e-02 4.363e+01 4.426e-02 5.129e+01 5.204e-02
1.216e+01 1.234e-02 1.938e+01 1.966e-02 2.792e+01 2.832e-02 3.548e+01 3.599e-02 4.376e+01 4.439e-02 5.145e+01 5.219e-02
1.220e+01 1.237e-02 1.943e+01 1.972e-02 2.800e+01 2.840e-02 3.558e+01 3.610e-02 4.389e+01 4.453e-02 5.160e+01 5.235e-02
1.223e+01 1.241e-02 1.949e+01 1.977e-02 2.808e+01 2.849e-02 3.569e+01 3.621e-02 4.402e+01 4.466e-02 5.175e+01 5.250e-02
1.227e+01 1.245e-02 1.955e+01 1.983e-02 2.816e+01 2.857e-02 3.579e+01 3.631e-02 4.415e+01 4.479e-02 5.191e+01 5.266e-02
1.231e+01 1.248e-02 1.961e+01 1.989e-02 2.825e+01 2.865e-02 3.590e+01 3.642e-02 4.428e+01 4.492e-02 5.206e+01 5.281e-02
1.234e+01 1.252e-02 1.966e+01 1.995e-02 2.833e+01 2.874e-02 3.600e+01 3.652e-02 4.441e+01 4.505e-02 5.221e+01 5.296e-02
1.238e+01 1.256e-02 1.972e+01 2.001e-02 2.841e+01 2.882e-02 3.611e+01 3.663e-02 4.454e+01 4.518e-02 5.236e+01 5.312e-02
1.241e+01 1.259e-02 1.978e+01 2.006e-02 2.849e+01 2.890e-02 3.621e+01 3.673e-02 4.467e+01 4.531e-02 5.251e+01 5.327e-02
1.245e+01 1.263e-02 1.983e+01 2.012e-02 2.857e+01 2.899e-02 3.631e+01 3.684e-02 4.479e+01 4.544e-02 5.266e+01 5.342e-02
1.248e+01 1.266e-02 1.989e+01 2.018e-02 2.865e+01 2.907e-02 3.642e+01 3.694e-02 4.492e+01 4.557e-02 5.281e+01 5.357e-02
1.252e+01 1.270e-02 1.995e+01 2.023e-02 2.874e+01 2.915e-02 3.652e+01 3.705e-02 4.505e+01 4.570e-02 5.296e+01 5.373e-02
1.255e+01 1.274e-02 2.000e+01 2.029e-02 2.882e+01 2.923e-02 3.662e+01 3.715e-02 4.517e+01 4.583e-02 5.311e+01 5.388e-02
1.259e+01 1.277e-02 2.006e+01 2.035e-02 2.890e+01 2.931e-02 3.673e+01 3.726e-02 4.530e+01 4.596e-02 5.326e+01 5.403e-02
1.262e+01 1.281e-02 2.011e+01 2.040e-02 2.898e+01 2.940e-02 3.683e+01 3.736e-02 4.543e+01 4.608e-02 5.340e+01 5.418e-02
1.266e+01 1.284e-02 2.017e+01 2.046e-02 2.906e+01 2.948e-02 3.693e+01 3.746e-02 4.555e+01 4.621e-02 5.355e+01 5.433e-02
1.269e+01 1.288e-02 2.022e+01 2.052e-02 2.914e+01 2.956e-02 3.703e+01 3.757e-02 4.568e+01 4.634e-02 5.370e+01 5.448e-02
1.273e+01 1.291e-02 2.028e+01 2.057e-02 2.922e+01 2.964e-02 3.713e+01 3.767e-02 4.580e+01 4.646e-02 5.385e+01 5.462e-02
1.276e+01 1.295e-02 2.034e+01 2.063e-02 2.930e+01 2.972e-02 3.723e+01 3.777e-02 4.593e+01 4.659e-02 5.399e+01 5.477e-02
1.280e+01 1.298e-02 2.039e+01 2.069e-02 2.938e+01 2.980e-02 3.733e+01 3.787e-02 4.605e+01 4.672e-02 5.414e+01 5.492e-02
1.283e+01 1.302e-02 2.045e+01 2.074e-02 2.945e+01 2.988e-02 3.743e+01 3.798e-02 4.617e+01 4.684e-02 5.428e+01 5.507e-02
1.287e+01 1.305e-02 2.050e+01 2.080e-02 2.953e+01 2.996e-02 3.753e+01 3.808e-02 4.630e+01 4.697e-02 5.443e+01 5.522e-02
1.290e+01 1.309e-02 2.055e+01 2.085e-02 2.961e+01 3.004e-02 3.763e+01 3.818e-02 4.642e+01 4.709e-02 5.457e+01 5.536e-02
1.293e+01 1.312e-02 2.061e+01 2.091e-02 2.969e+01 3.012e-02 3.773e+01 3.828e-02 4.654e+01 4.722e-02 5.472e+01 5.551e-02
1.297e+01 1.316e-02 2.066e+01 2.096e-02 2.977e+01 3.020e-02 3.783e+01 3.838e-02 4.667e+01 4.734e-02 5.486e+01 5.566e-02
1.300e+01 1.319e-02 2.072e+01 2.102e-02 2.985e+01 3.028e-02 3.793e+01 3.848e-02 4.679e+01 4.747e-02 5.501e+01 5.580e-02
1.304e+01 1.322e-02 2.077e+01 2.107e-02 2.992e+01 3.036e-02 3.803e+01 3.858e-02 4.691e+01 4.759e-02 5.515e+01 5.595e-02
1.307e+01 1.326e-02 2.082e+01 2.113e-02 3.000e+01 3.044e-02 3.813e+01 3.868e-02 4.703e+01 4.771e-02 5.529e+01 5.609e-02
1.310e+01 1.329e-02 2.088e+01 2.118e-02 3.008e+01 3.051e-02 3.823e+01 3.878e-02 4.715e+01 4.784e-02 5.543e+01 5.624e-02
1.314e+01 1.333e-02 2.093e+01 2.123e-02 3.016e+01 3.059e-02 3.833e+01 3.888e-02 4.727e+01 4.796e-02 5.558e+01 5.638e-02
1.317e+01 1.336e-02 2.099e+01 2.129e-02 3.023e+01 3.067e-02 3.842e+01 3.898e-02 4.739e+01 4.808e-02 5.572e+01 5.652e-02
1.320e+01 1.340e-02 2.104e+01 2.134e-02 3.031e+01 3.075e-02 3.852e+01 3.908e-02 4.752e+01 4.820e-02 5.586e+01 5.667e-02
1.324e+01 1.343e-02 2.109e+01 2.140e-02 3.039e+01 3.083e-02 3.862e+01 3.918e-02 4.764e+01 4.832e-02 5.600e+01 5.681e-02
1.327e+01 1.346e-02 2.115e+01 2.145e-02 3.046e+01 3.090e-02 3.872e+01 3.928e-02 4.776e+01 4.845e-02 5.614e+01 5.695e-02
1.330e+01 1.350e-02 2.120e+01 2.150e-02 3.054e+01 3.098e-02 3.881e+01 3.937e-02 4.787e+01 4.857e-02 5.628e+01 5.710e-02
1.334e+01 1.353e-02 2.125e+01 2.156e-02 3.061e+01 3.106e-02 3.891e+01 3.947e-02 4.799e+01 4.869e-02 5.642e+01 5.724e-02
1.337e+01 1.356e-02 2.130e+01 2.161e-02 3.069e+01 3.113e-02 3.901e+01 3.957e-02 4.811e+01 4.881e-02 5.656e+01 5.738e-02
1.340e+01 1.360e-02 2.136e+01 2.166e-02 3.077e+01 3.121e-02 3.910e+01 3.967e-02 4.823e+01 4.893e-02 5.670e+01 5.752e-02
1.344e+01 1.363e-02 2.141e+01 2.172e-02 3.084e+01 3.129e-02 3.920e+01 3.976e-02 4.835e+01 4.905e-02 5.684e+01 5.766e-02
1.347e+01 1.366e-02 2.146e+01 2.177e-02 3.092e+01 3.136e-02 3.929e+01 3.986e-02 4.847e+01 4.917e-02 5.698e+01 5.780e-02
1.350e+01 1.370e-02 2.151e+01 2.182e-02 3.099e+01 3.144e-02 3.939e+01 3.996e-02 4.858e+01 4.929e-02 5.712e+01 5.794e-02
1.353e+01 1.373e-02 2.156e+01 2.188e-02 3.107e+01 3.152e-02 3.948e+01 4.005e-02 4.870e+01 4.941e-02 5.726e+01 5.808e-02
1.357e+01 1.376e-02 2.162e+01 2.193e-02 3.114e+01 3.159e-02 3.958e+01 4.015e-02 4.882e+01 4.953e-02 5.739e+01 5.822e-02
1.360e+01 1.380e-02 2.167e+01 2.198e-02 3.122e+01 3.167e-02 3.967e+01 4.025e-02 4.894e+01 4.964e-02 5.753e+01 5.836e-02
1.363e+01 1.383e-02 2.172e+01 2.203e-02 3.129e+01 3.174e-02 3.977e+01 4.034e-02 4.905e+01 4.976e-02 5.767e+01 5.850e-02
1.366e+01 1.386e-02 2.177e+01 2.209e-02 3.136e+01 3.182e-02 3.986e+01 4.044e-02 4.917e+01 4.988e-02 5.780e+01 5.864e-02
1.370e+01 1.389e-02 2.182e+01 2.214e-02 3.144e+01 3.189e-02 3.996e+01 4.053e-02 4.929e+01 5.000e-02 5.794e+01 5.878e-02
1.373e+01 1.393e-02 2.187e+01 2.219e-02 3.151e+01 3.197e-02 4.005e+01 4.063e-02 4.940e+01 5.012e-02 5.808e+01 5.892e-02
1.376e+01 1.396e-02 2.192e+01 2.224e-02 3.159e+01 3.204e-02 4.014e+01 4.072e-02 4.952e+01 5.023e-02 5.821e+01 5.905e-02
1.379e+01 1.399e-02 2.198e+01 2.229e-02 3.166e+01 3.212e-02 4.024e+01 4.082e-02 4.963e+01 5.035e-02 5.835e+01 5.919e-02
1.382e+01 1.402e-02 2.203e+01 2.235e-02 3.173e+01 3.219e-02 4.033e+01 4.091e-02 4.975e+01 5.047e-02 5.848e+01 5.933e-02
1.386e+01 1.406e-02 2.208e+01 2.240e-02 3.181e+01 3.227e-02 4.042e+01 4.101e-02 4.986e+01 5.058e-02 5.862e+01 5.947e-02
1.389e+01 1.409e-02 2.213e+01 2.245e-02 3.188e+01 3.234e-02 4.052e+01 4.110e-02 4.998e+01 5.070e-02 5.875e+01 5.960e-02
1.392e+01 1.412e-02 2.218e+01 2.250e-02 3.195e+01 3.241e-02 4.061e+01 4.120e-02 5.009e+01 5.081e-02 5.889e+01 5.974e-02
1.395e+01 1.415e-02 2.223e+01 2.255e-02 3.202e+01 3.249e-02 4.070e+01 4.129e-02 5.020e+01 5.093e-02 5.902e+01 5.987e-02
1.398e+01 1.418e-02 2.228e+01 2.260e-02 3.210e+01 3.256e-02 4.079e+01 4.138e-02 5.032e+01 5.104e-02 5.915e+01 6.001e-02
1.401e+01 1.422e-02 2.233e+01 2.265e-02 3.217e+01 3.263e-02 4.088e+01 4.148e-02 5.043e+01 5.116e-02 5.929e+01 6.014e-02
1.405e+01 1.425e-02 2.238e+01 2.270e-02 3.224e+01 3.271e-02 4.098e+01 4.157e-02 5.054e+01 5.127e-02 5.942e+01 6.028e-02
1.408e+01 1.428e-02 2.243e+01 2.275e-02 3.231e+01 3.278e-02 4.107e+01 4.166e-02 5.066e+01 5.139e-02 5.955e+01 6.041e-02
1.411e+01 1.431e-02 2.248e+01 2.280e-02 3.238e+01 3.285e-02 4.116e+01 4.175e-02 5.077e+01 5.150e-02 5.969e+01 6.055e-02
1.414e+01 1.434e-02 2.253e+01 2.286e-02 3.246e+01 3.293e-02 4.125e+01 4.185e-02 5.088e+01 5.162e-02 5.982e+01 6.068e-02
1.417e+01 1.438e-02 2.258e+01 2.291e-02 3.253e+01 3.300e-02 4.134e+01 4.194e-02 5.099e+01 5.173e-02 5.995e+01 6.082e-02
1.420e+01 1.441e-02 2.263e+01 2.296e-02 3.260e+01 3.307e-02 4.143e+01 4.203e-02 5.111e+01 5.184e-02 6.008e+01 6.095e-02
1.423e+01 1.444e-02 2.268e+01 2.301e-02 3.267e+01 3.314e-02 4.152e+01 4.212e-02 5.122e+01 5.196e-02 6.021e+01 6.108e-02
1.426e+01 1.447e-02 2.273e+01 2.306e-02 3.274e+01 3.322e-02 4.161e+01 4.221e-02 5.133e+01 5.207e-02 6.034e+01 6.122e-02
1.429e+01 1.450e-02 2.278e+01 2.311e-02 3.281e+01 3.329e-02 4.170e+01 4.231e-02 5.144e+01 5.218e-02 6.047e+01 6.135e-02
1.433e+01 1.453e-02 2.283e+01 2.316e-02 3.288e+01 3.336e-02 4.179e+01 4.240e-02 5.155e+01 5.230e-02 6.060e+01 6.148e-02
1.436e+01 1.456e-02 2.287e+01 2.321e-02 3.295e+01 3.343e-02 4.188e+01 4.249e-02 5.166e+01 5.241e-02 6.073e+01 6.161e-02
1.439e+01 1.459e-02 2.292e+01 2.325e-02 3.302e+01 3.350e-02 4.197e+01 4.258e-02 5.177e+01 5.252e-02 6.086e+01 6.174e-02
1.442e+01 1.463e-02 2.297e+01 2.330e-02 3.309e+01 3.357e-02 4.206e+01 4.267e-02 5.188e+01 5.263e-02 6.099e+01 6.188e-02
1.445e+01 1.466e-02 2.302e+01 2.335e-02 3.316e+01 3.364e-02 4.215e+01 4.276e-02 5.199e+01 5.274e-02 6.112e+01 6.201e-02
1.448e+01 1.469e-02 2.307e+01 2.340e-02 3.323e+01 3.372e-02 4.224e+01 4.285e-02 5.210e+01 5.285e-02 6.125e+01 6.214e-02
1.451e+01 1.472e-02 2.312e+01 2.345e-02 3.330e+01 3.379e-02 4.233e+01 4.294e-02 5.221e+01 5.297e-02 6.138e+01 6.227e-02
1.454e+01 1.475e-02 2.317e+01 2.350e-02 3.337e+01 3.386e-02 4.242e+01 4.303e-02 5.232e+01 5.308e-02 6.151e+01 6.240e-02
1.457e+01 1.478e-02 2.321e+01 2.355e-02 3.344e+01 3.393e-02 4.250e+01 4.312e-02 5.243e+01 5.319e-02 6.164e+01 6.253e-02
1.460e+01 1.481e-02 2.326e+01 2.360e-02 3.351e+01 3.400e-02 4.259e+01 4.321e-02 5.254e+01 5.330e-02 6.176e+01 6.266e-02
1.463e+01 1.484e-02 2.331e+01 2.365e-02 3.358e+01 3.407e-02 4.268e+01 4.330e-02 5.265e+01 5.341e-02 6.189e+01 6.279e-02
1.466e+01 1.487e-02 2.336e+01 2.370e-02 3.365e+01 3.414e-02 4.277e+01 4.339e-02 5.275e+01 5.352e-02 6.202e+01 6.292e-02
1.469e+01 1.490e-02 2.341e+01 2.375e-02 3.372e+01 3.421e-02 4.286e+01 4.348e-02 5.286e+01 5.363e-02 6.215e+01 6.305e-02
1.472e+01 1.493e-02 2.345e+01 2.379e-02 3.379e+01 3.428e-02 4.294e+01 4.356e-02 5.297e+01 5.374e-02 6.227e+01 6.317e-02
1.475e+01 1.496e-02 2.350e+01 2.384e-02 3.386e+01 3.435e-02 4.303e+01 4.365e-02 5.308e+01 5.385e-02 6.240e+01 6.330e-02
1.478e+01 1.499e-02 2.355e+01 2.389e-02 3.393e+01 3.442e-02 4.312e+01 4.374e-02 5.319e+01 5.396e-02 6.253e+01 6.343e-02
1.481e+01 1.502e-02 2.360e+01 2.394e-02 3.400e+01 3.449e-02 4.320e+01 4.383e-02 5.329e+01 5.406e-02 6.265e+01 6.356e-02
1.484e+01 1.505e-02 2.364e+01 2.399e-02 3.406e+01 3.456e-02 4.329e+01 4.392e-02 5.340e+01 5.417e-02 6.278e+01 6.369e-02
1.487e+01 1.508e-02 2.369e+01 2.403e-02 3.413e+01 3.463e-02 4.338e+01 4.401e-02 5.351e+01 5.428e-02 6.290e+01 6.381e-02
1.490e+01 1.511e-02 2.374e+01 2.408e-02 3.420e+01 3.469e-02 4.346e+01 4.409e-02 5.361e+01 5.439e-02 6.303e+01 6.394e-02
1.493e+01 1.514e-02 2.379e+01 2.413e-02 3.427e+01 3.476e-02 4.355e+01 4.418e-02 5.372e+01 5.450e-02 6.315e+01 6.407e-02
1.496e+01 1.517e-02 2.383e+01 2.418e-02 3.434e+01 3.483e-02 4.364e+01 4.427e-02 5.383e+01 5.460e-02 6.328e+01 6.419e-02
1.499e+01 1.520e-02 2.388e+01 2.423e-02 3.440e+01 3.490e-02 4.372e+01 4.436e-02 5.393e+01 5.471e-02 6.340e+01 6.432e-02
1.502e+01 1.523e-02 2.393e+01 2.427e-02 3.447e+01 3.497e-02 4.381e+01 4.444e-02 5.404e+01 5.482e-02 6.353e+01 6.445e-02
1.505e+01 1.526e-02 2.397e+01 2.432e-02 3.454e+01 3.504e-02 4.389e+01 4.453e-02 5.414e+01 5.493e-02 6.365e+01 6.457e-02
1.508e+01 1.529e-02 2.402e+01 2.437e-02 3.460e+01 3.511e-02 4.398e+01 4.462e-02 5.425e+01 5.503e-02 6.378e+01 6.470e-02
1.510e+01 1.532e-02 2.407e+01 2.442e-02 3.467e+01 3.517e-02 4.407e+01 4.470e-02 5.435e+01 5.514e-02 6.390e+01 6.482e-02
1.513e+01 1.535e-02 2.411e+01 2.446e-02 3.474e+01 3.524e-02 4.415e+01 4.479e-02 5.446e+01 5.525e-02 6.402e+01 6.495e-02
1.516e+01 1.538e-02 2.416e+01 2.451e-02 3.481e+01 3.531e-02 4.424e+01 4.487e-02 5.456e+01 5.535e-02 6.415e+01 6.507e-02
1.519e+01 1.541e-02 2.421e+01 2.456e-02 3.487e+01 3.538e-02 4.432e+01 4.496e-02 5.467e+01 5.546e-02 6.427e+01 6.520e-02
1.522e+01 1.544e-02 2.425e+01 2.460e-02 3.494e+01 3.544e-02 4.440e+01 4.505e-02 5.477e+01 5.556e-02 6.439e+01 6.532e-02
1.525e+01 1.547e-02 2.430e+01 2.465e-02 3.501e+01 3.551e-02 4.449e+01 4.513e-02 5.488e+01 5.567e-02 6.451e+01 6.545e-02
1.528e+01 1.550e-02 2.434e+01 2.470e-02 3.507e+01 3.558e-02 4.457e+01 4.522e-02 5.498e+01 5.578e-02 6.464e+01 6.557e-02
1.531e+01 1.553e-02 2.439e+01 2.474e-02 3.514e+01 3.565e-02 4.466e+01 4.530e-02 5.508e+01 5.588e-02 6.476e+01 6.570e-02
1.534e+01 1.556e-02 2.444e+01 2.479e-02 3.520e+01 3.571e-02 4.474e+01 4.539e-02 5.519e+01 5.599e-02 6.488e+01 6.582e-02
1.537e+01 1.559e-02 2.448e+01 2.484e-02 3.527e+01 3.578e-02 4.483e+01 4.547e-02 5.529e+01 5.609e-02 6.500e+01 6.594e-02
1.539e+01 1.562e-02 2.453e+01 2.488e-02 3.534e+01 3.585e-02 4.491e+01 4.556e-02 5.539e+01 5.620e-02 6.512e+01 6.607e-02
1.542e+01 1.565e-02 2.457e+01 2.493e-02 3.540e+01 3.591e-02 4.499e+01 4.564e-02 5.550e+01 5.630e-02 6.524e+01 6.619e-02
1.545e+01 1.567e-02 2.462e+01 2.497e-02 3.547e+01 3.598e-02 4.508e+01 4.573e-02 5.560e+01 5.640e-02 6.537e+01 6.631e-02
1.548e+01 1.570e-02 2.466e+01 2.502e-02 3.553e+01 3.605e-02 4.516e+01 4.581e-02 5.570e+01 5.651e-02 6.549e+01 6.643e-02
1.551e+01 1.573e-02 2.471e+01 2.507e-02 3.560e+01 3.611e-02 4.524e+01 4.590e-02 5.581e+01 5.661e-02 6.561e+01 6.656e-02
1.554e+01 1.576e-02 2.475e+01 2.511e-02 3.566e+01 3.618e-02 4.532e+01 4.598e-02 5.591e+01 5.672e-02 6.573e+01 6.668e-02
1.556e+01 1.579e-02 2.480e+01 2.516e-02 3.573e+01 3.624e-02 4.541e+01 4.606e-02 5.601e+01 5.682e-02 6.585e+01 6.680e-02
1.559e+01 1.582e-02 2.485e+01 2.520e-02 3.579e+01 3.631e-02 4.549e+01 4.615e-02 5.611e+01 5.692e-02 6.597e+01 6.692e-02
1.562e+01 1.585e-02 2.489e+01 2.525e-02 3.586e+01 3.638e-02 4.557e+01 4.623e-02 5.621e+01 5.703e-02 6.609e+01 6.704e-02
1.565e+01 1.588e-02 2.494e+01 2.530e-02 3.592e+01 3.644e-02 4.565e+01 4.631e-02 5.631e+01 5.713e-02 6.620e+01 6.716e-02
1.568e+01 1.590e-02 2.498e+01 2.534e-02 3.599e+01 3.651e-02 4.574e+01 4.640e-02 5.642e+01 5.723e-02 6.632e+01 6.728e-02
1.571e+01 1.593e-02 2.502e+01 2.539e-02 3.605e+01 3.657e-02 4.582e+01 4.648e-02 5.652e+01 5.733e-02 6.644e+01 6.740e-02
1.573e+01 1.596e-02 2.507e+01 2.543e-02 3.612e+01 3.664e-02 4.590e+01 4.656e-02 5.662e+01 5.744e-02 6.656e+01 6.752e-02
1.576e+01 1.599e-02 2.511e+01 2.548e-02 3.618e+01 3.670e-02 4.598e+01 4.665e-02 5.672e+01 5.754e-02 6.668e+01 6.764e-02
1.579e+01 1.602e-02 2.516e+01 2.552e-02 3.624e+01 3.677e-02 4.606e+01 4.673e-02 5.682e+01 5.764e-02 6.680e+01 6.776e-02
1.582e+01 1.605e-02 2.520e+01 2.557e-02 3.631e+01 3.683e-02 4.615e+01 4.681e-02 5.692e+01 5.774e-02 6.692e+01 6.788e-02
1.585e+01 1.607e-02 2.525e+01 2.561e-02 3.637e+01 3.690e-02 4.623e+01 4.690e-02 5.702e+01 5.784e-02 6.703e+01 6.800e-02
1.587e+01 1.610e-02 2.529e+01 2.566e-02 3.644e+01 3.696e-02 4.631e+01 4.698e-02 5.712e+01 5.795e-02 6.715e+01 6.812e-02
1.590e+01 1.613e-02 2.534e+01 2.570e-02 3.650e+01 3.703e-02 4.639e+01 4.706e-02 5.722e+01 5.805e-02 6.727e+01 6.824e-02
1.593e+01 1.616e-02 2.538e+01 2.575e-02 3.656e+01 3.709e-02 4.647e+01 4.714e-02 5.732e+01 5.815e-02 6.739e+01 6.836e-02
1.596e+01 1.619e-02 2.542e+01 2.579e-02 3.663e+01 3.716e-02 4.655e+01 4.722e-02 5.742e+01 5.825e-02 6.750e+01 6.848e-02
1.598e+01 1.622e-02 2.547e+01 2.584e-02 3.669e+01 3.722e-02 4.663e+01 4.731e-02 5.752e+01 5.835e-02 6.762e+01 6.860e-02
1.601e+01 1.624e-02 2.551e+01 2.588e-02 3.675e+01 3.729e-02 4.671e+01 4.739e-02 5.762e+01 5.845e-02 6.774e+01 6.872e-02
1.604e+01 1.627e-02 2.556e+01 2.593e-02 3.682e+01 3.735e-02 4.679e+01 4.747e-02 5.772e+01 5.855e-02 6.785e+01 6.883e-02
1.607e+01 1.630e-02 2.560e+01 2.597e-02 3.688e+01 3.741e-02 4.687e+01 4.755e-02 5.782e+01 5.865e-02 6.797e+01 6.895e-02
1.609e+01 1.633e-02 2.564e+01 2.601e-02 3.694e+01 3.748e-02 4.695e+01 4.763e-02 5.791e+01 5.875e-02 6.809e+01 6.907e-02
1.612e+01 1.635e-02 2.569e+01 2.606e-02 3.701e+01 3.754e-02 4.703e+01 4.771e-02 5.801e+01 5.885e-02 6.820e+01 6.919e-02
1.615e+01 1.638e-02 2.573e+01 2.610e-02 3.707e+01 3.760e-02 4.711e+01 4.779e-02 5.811e+01 5.895e-02 6.832e+01 6.931e-02
1.618e+01 1.641e-02 2.577e+01 2.615e-02 3.713e+01 3.767e-02 4.719e+01 4.787e-02 5.821e+01 5.905e-02 6.843e+01 6.942e-02
1.620e+01 1.644e-02 2.582e+01 2.619e-02 3.719e+01 3.773e-02 4.727e+01 4.795e-02 5.831e+01 5.915e-02 6.855e+01 6.954e-02
1.623e+01 1.647e-02 2.586e+01 2.623e-02 3.726e+01 3.779e-02 4.735e+01 4.803e-02 5.841e+01 5.925e-02 6.866e+01 6.966e-02
1.626e+01 1.649e-02 2.590e+01 2.628e-02 3.732e+01 3.786e-02 4.743e+01 4.811e-02 5.850e+01 5.935e-02 6.878e+01 6.977e-02
1.628e+01 1.652e-02 2.595e+01 2.632e-02 3.738e+01 3.792e-02 4.751e+01 4.819e-02 5.860e+01 5.945e-02 6.889e+01 6.989e-02
1.631e+01 1.655e-02 2.599e+01 2.637e-02 3.744e+01 3.798e-02 4.759e+01 4.828e-02 5.870e+01 5.955e-02 6.901e+01 7.000e-02
1.634e+01 1.658e-02 2.603e+01 2.641e-02 3.750e+01 3.805e-02 4.767e+01 4.835e-02 5.880e+01 5.965e-02 6.912e+01 7.012e-02
1.637e+01 1.660e-02 2.608e+01 2.645e-02 3.757e+01 3.811e-02 4.774e+01 4.843e-02 5.889e+01 5.974e-02 6.924e+01 7.024e-02
1.639e+01 1.663e-02 2.612e+01 2.650e-02 3.763e+01 3.817e-02 4.782e+01 4.851e-02 5.899e+01 5.984e-02 6.935e+01 7.035e-02
1.642e+01 1.666e-02 2.616e+01 2.654e-02 3.769e+01 3.824e-02 4.790e+01 4.859e-02 5.909e+01 5.994e-02 6.946e+01 7.047e-02
1.645e+01 1.668e-02 2.620e+01 2.658e-02 3.775e+01 3.830e-02 4.798e+01 4.867e-02 5.918e+01 6.004e-02 6.958e+01 7.058e-02
1.647e+01 1.671e-02 2.625e+01 2.663e-02 3.781e+01 3.836e-02 4.806e+01 4.875e-02 5.928e+01 6.014e-02 6.969e+01 7.070e-02
1.650e+01 1.674e-02 2.629e+01 2.667e-02 3.787e+01 3.842e-02 4.814e+01 4.883e-02 5.938e+01 6.023e-02 6.980e+01 7.081e-02
1.653e+01 1.677e-02 2.633e+01 2.671e-02 3.794e+01 3.848e-02 4.821e+01 4.891e-02 5.947e+01 6.033e-02 6.992e+01 7.093e-02
1.655e+01 1.679e-02 2.638e+01 2.676e-02 3.800e+01 3.855e-02 4.829e+01 4.899e-02 5.957e+01 6.043e-02 7.003e+01 7.104e-02
1.658e+01 1.682e-02 2.642e+01 2.680e-02 3.806e+01 3.861e-02 4.837e+01 4.907e-02 5.966e+01 6.053e-02 7.014e+01 7.116e-02
1.661e+01 1.685e-02 2.646e+01 2.684e-02 3.812e+01 3.867e-02 4.845e+01 4.915e-02 5.976e+01 6.062e-02 7.025e+01 7.127e-02
1.663e+01 1.687e-02 2.650e+01 2.689e-02 3.818e+01 3.873e-02 4.852e+01 4.923e-02 5.985e+01 6.072e-02 7.037e+01 7.138e-02
1.666e+01 1.690e-02 2.654e+01 2.693e-02 3.824e+01 3.879e-02 4.860e+01 4.930e-02 5.995e+01 6.082e-02 7.048e+01 7.150e-02
1.669e+01 1.693e-02 2.659e+01 2.697e-02 3.830e+01 3.886e-02 4.868e+01 4.938e-02 6.004e+01 6.091e-02 7.059e+01 7.161e-02
1.671e+01 1.695e-02 2.663e+01 2.701e-02 3.836e+01 3.892e-02 4.876e+01 4.946e-02 6.014e+01 6.101e-02 7.070e+01 7.172e-02
1.674e+01 1.698e-02 2.667e+01 2.706e-02 3.842e+01 3.898e-02 4.883e+01 4.954e-02 6.023e+01 6.111e-02 7.081e+01 7.184e-02
1.677e+01 1.701e-02 2.671e+01 2.710e-02 3.848e+01 3.904e-02 4.891e+01 4.962e-02 6.033e+01 6.120e-02 7.092e+01 7.195e-02
1.679e+01 1.703e-02 2.675e+01 2.714e-02 3.854e+01 3.910e-02 4.899e+01 4.969e-02 6.042e+01 6.130e-02 7.104e+01 7.206e-02
1.682e+01 1.706e-02 2.680e+01 2.718e-02 3.860e+01 3.916e-02 4.906e+01 4.977e-02 6.052e+01 6.139e-02 7.115e+01 7.218e-02
1.684e+01 1.709e-02 2.684e+01 2.723e-02 3.866e+01 3.922e-02 4.914e+01 4.985e-02 6.061e+01 6.149e-02 7.126e+01 7.229e-02
1.687e+01 1.711e-02 2.688e+01 2.727e-02 3.872e+01 3.928e-02 4.922e+01 4.993e-02 6.071e+01 6.158e-02 7.137e+01 7.240e-02
1.690e+01 1.714e-02 2.692e+01 2.731e-02 3.878e+01 3.934e-02 4.929e+01 5.000e-02 6.080e+01 6.168e-02 7.148e+01 7.251e-02
1.692e+01 1.717e-02 2.696e+01 2.735e-02 3.884e+01 3.941e-02 4.937e+01 5.008e-02 6.089e+01 6.178e-02 7.159e+01 7.262e-02
1.695e+01 1.719e-02 2.700e+01 2.739e-02 3.890e+01 3.947e-02 4.944e+01 5.016e-02 6.099e+01 6.187e-02 7.170e+01 7.274e-02
1.697e+01 1.722e-02 2.705e+01 2.744e-02 3.896e+01 3.953e-02 4.952e+01 5.024e-02 6.108e+01 6.197e-02 7.181e+01 7.285e-02
1.700e+01 1.725e-02 2.709e+01 2.748e-02 3.902e+01 3.959e-02 4.959e+01 5.031e-02 6.118e+01 6.206e-02 7.192e+01 7.296e-02
1.703e+01 1.727e-02 2.713e+01 2.752e-02 3.908e+01 3.965e-02 4.967e+01 5.039e-02 6.127e+01 6.215e-02 7.203e+01 7.307e-02
1.705e+01 1.730e-02 2.717e+01 2.756e-02 3.914e+01 3.971e-02 4.975e+01 5.047e-02 6.136e+01 6.225e-02 7.214e+01 7.318e-02
1.708e+01 1.732e-02 2.721e+01 2.760e-02 3.920e+01 3.977e-02 4.982e+01 5.054e-02 6.145e+01 6.234e-02 7.225e+01 7.329e-02
1.710e+01 1.735e-02 2.725e+01 2.765e-02 3.926e+01 3.983e-02 4.990e+01 5.062e-02 6.155e+01 6.244e-02 7.236e+01 7.340e-02
1.713e+01 1.738e-02 2.729e+01 2.769e-02 3.932e+01 3.989e-02 4.997e+01 5.069e-02 6.164e+01 6.253e-02 7.247e+01 7.351e-02
1.716e+01 1.740e-02 2.733e+01 2.773e-02 3.938e+01 3.995e-02 5.005e+01 5.077e-02 6.173e+01 6.263e-02 7.257e+01 7.362e-02
1.718e+01 1.743e-02 2.738e+01 2.777e-02 3.944e+01 4.001e-02 5.012e+01 5.085e-02 6.183e+01 6.272e-02 7.268e+01 7.373e-02
1.721e+01 1.746e-02 2.742e+01 2.781e-02 3.950e+01 4.007e-02 5.020e+01 5.092e-02 6.192e+01 6.281e-02 7.279e+01 7.384e-02
1.723e+01 1.748e-02 2.746e+01 2.785e-02 3.956e+01 4.013e-02 5.027e+01 5.100e-02 6.201e+01 6.291e-02 7.290e+01 7.395e-02
1.726e+01 1.751e-02 2.750e+01 2.790e-02 3.961e+01 4.019e-02 5.035e+01 5.107e-02 6.210e+01 6.300e-02 7.301e+01 7.406e-02
1.728e+01 1.753e-02 2.754e+01 2.794e-02 3.967e+01 4.025e-02 5.042e+01 5.115e-02 6.219e+01 6.309e-02 7.312e+01 7.417e-02
1.731e+01 1.756e-02 2.758e+01 2.798e-02 3.973e+01 4.031e-02 5.049e+01 5.123e-02 6.229e+01 6.319e-02 7.322e+01 7.428e-02
1.733e+01 1.758e-02 2.762e+01 2.802e-02 3.979e+01 4.036e-02 5.057e+01 5.130e-02 6.238e+01 6.328e-02 7.333e+01 7.439e-02
1.736e+01 1.761e-02 2.766e+01 2.806e-02 3.985e+01 4.042e-02 5.064e+01 5.138e-02 6.247e+01 6.337e-02 7.344e+01 7.450e-02
1.738e+01 1.764e-02 2.770e+01 2.810e-02 3.991e+01 4.048e-02 5.072e+01 5.145e-02 6.256e+01 6.346e-02 7.355e+01 7.461e-02
1.741e+01 1.766e-02 2.774e+01 2.814e-02 3.996e+01 4.054e-02 5.079e+01 5.153e-02 6.265e+01 6.356e-02 7.365e+01 7.472e-02
1.744e+01 1.769e-02 2.778e+01 2.818e-02 4.002e+01 4.060e-02 5.087e+01 5.160e-02 6.274e+01 6.365e-02 7.376e+01 7.483e-02
1.746e+01 1.771e-02 2.782e+01 2.822e-02 4.008e+01 4.066e-02 5.094e+01 5.168e-02 6.283e+01 6.374e-02 7.387e+01 7.494e-02
1.749e+01 1.774e-02 2.786e+01 2.826e-02 4.014e+01 4.072e-02 5.101e+01 5.175e-02 6.292e+01 6.383e-02 7.397e+01 7.504e-02
1.751e+01 1.776e-02 2.790e+01 2.831e-02 4.020e+01 4.078e-02 5.109e+01 5.182e-02 6.301e+01 6.393e-02 7.408e+01 7.515e-02
1.754e+01 1.779e-02 2.794e+01 2.835e-02 4.025e+01 4.084e-02 5.116e+01 5.190e-02 6.310e+01 6.402e-02 7.419e+01 7.526e-02
1.756e+01 1.782e-02 2.798e+01 2.839e-02 4.031e+01 4.089e-02 5.123e+01 5.197e-02 6.320e+01 6.411e-02 7.429e+01 7.537e-02
1.759e+01 1.784e-02 2.802e+01 2.843e-02 4.037e+01 4.095e-02 5.131e+01 5.205e-02 6.329e+01 6.420e-02 7.440e+01 7.548e-02
1.761e+01 1.787e-02 2.806e+01 2.847e-02 4.043e+01 4.101e-02 5.138e+01 5.212e-02 6.338e+01 6.429e-02 7.451e+01 7.558e-02
1.764e+01 1.789e-02 2.810e+01 2.851e-02 4.048e+01 4.107e-02 5.145e+01 5.220e-02 6.347e+01 6.438e-02 7.461e+01 7.569e-02
1.766e+01 1.792e-02 2.814e+01 2.855e-02 4.054e+01 4.113e-02 5.152e+01 5.227e-02 6.356e+01 6.448e-02 7.472e+01 7.580e-02
1.769e+01 1.794e-02 2.818e+01 2.859e-02 4.060e+01 4.119e-02 5.160e+01 5.234e-02 6.365e+01 6.457e-02 7.482e+01 7.591e-02
1.771e+01 1.797e-02 2.822e+01 2.863e-02 4.066e+01 4.124e-02 5.167e+01 5.242e-02 6.374e+01 6.466e-02 7.493e+01 7.601e-02
1.774e+01 1.799e-02 2.826e+01 2.867e-02 4.071e+01 4.130e-02 5.174e+01 5.249e-02 6.382e+01 6.475e-02 7.503e+01 7.612e-02
1.776e+01 1.802e-02 2.830e+01 2.871e-02 4.077e+01 4.136e-02 5.182e+01 5.256e-02 6.391e+01 6.484e-02 7.514e+01 7.623e-02
1.779e+01 1.804e-02 2.834e+01 2.875e-02 4.083e+01 4.142e-02 5.189e+01 5.264e-02 6.400e+01 6.493e-02 7.524e+01 7.633e-02
1.781e+01 1.807e-02 2.838e+01 2.879e-02 4.088e+01 4.148e-02 5.196e+01 5.271e-02 6.409e+01 6.502e-02 7.535e+01 7.644e-02
1.784e+01 1.809e-02 2.842e+01 2.883e-02 4.094e+01 4.153e-02 5.203e+01 5.278e-02 6.418e+01 6.511e-02 7.545e+01 7.654e-02
1.786e+01 1.812e-02 2.846e+01 2.887e-02 4.100e+01 4.159e-02 5.210e+01 5.286e-02 6.427e+01 6.520e-02 7.556e+01 7.665e-02
1.788e+01 1.814e-02 2.850e+01 2.891e-02 4.105e+01 4.165e-02 5.218e+01 5.293e-02 6.436e+01 6.529e-02 7.566e+01 7.676e-02
1.791e+01 1.817e-02 2.854e+01 2.895e-02 4.111e+01 4.171e-02 5.225e+01 5.300e-02 6.445e+01 6.538e-02 7.577e+01 7.686e-02
1.793e+01 1.819e-02 2.858e+01 2.899e-02 4.117e+01 4.176e-02 5.232e+01 5.308e-02 6.454e+01 6.547e-02 7.587e+01 7.697e-02
1.796e+01 1.822e-02 2.861e+01 2.903e-02 4.122e+01 4.182e-02 5.239e+01 5.315e-02 6.462e+01 6.556e-02 7.597e+01 7.707e-02
1.798e+01 1.824e-02 2.865e+01 2.907e-02 4.128e+01 4.188e-02 5.246e+01 5.322e-02 6.471e+01 6.565e-02 7.608e+01 7.718e-02
1.801e+01 1.827e-02 2.869e+01 2.911e-02 4.134e+01 4.193e-02 5.253e+01 5.329e-02 6.480e+01 6.574e-02 7.618e+01 7.728e-02
1.803e+01 1.829e-02 2.873e+01 2.915e-02 4.139e+01 4.199e-02 5.261e+01 5.337e-02 6.489e+01 6.583e-02 7.629e+01 7.739e-02
1.806e+01 1.832e-02 2.877e+01 2.919e-02 4.145e+01 4.205e-02 5.268e+01 5.344e-02 6.498e+01 6.592e-02 7.639e+01 7.749e-02
1.808e+01 1.834e-02 2.881e+01 2.923e-02 4.150e+01 4.210e-02 5.275e+01 5.351e-02 6.507e+01 6.601e-02 7.649e+01 7.760e-02
1.811e+01 1.837e-02 2.885e+01 2.927e-02 4.156e+01 4.216e-02 5.282e+01 5.358e-02 6.515e+01 6.610e-02 7.660e+01 7.770e-02
1.813e+01 1.839e-02 2.889e+01 2.931e-02 4.162e+01 4.222e-02 5.289e+01 5.366e-02 6.524e+01 6.618e-02 7.670e+01 7.781e-02
1.815e+01 1.842e-02 2.893e+01 2.934e-02 4.167e+01 4.227e-02 5.296e+01 5.373e-02 6.533e+01 6.627e-02 7.680e+01 7.791e-02
1.818e+01 1.844e-02 2.896e+01 2.938e-02 4.173e+01 4.233e-02 5.303e+01 5.380e-02 6.542e+01 6.636e-02 7.690e+01 7.802e-02
1.820e+01 1.847e-02 2.900e+01 2.942e-02 4.178e+01 4.239e-02 5.310e+01 5.387e-02 6.550e+01 6.645e-02 7.701e+01 7.812e-02
1.823e+01 1.849e-02 2.904e+01 2.946e-02 4.184e+01 4.244e-02 5.317e+01 5.394e-02 6.559e+01 6.654e-02 7.711e+01 7.822e-02
1.825e+01 1.852e-02 2.908e+01 2.950e-02 4.189e+01 4.250e-02 5.324e+01 5.401e-02 6.568e+01 6.663e-02 7.721e+01 7.833e-02
1.828e+01 1.854e-02 2.912e+01 2.954e-02 4.195e+01 4.256e-02 5.331e+01 5.409e-02 6.576e+01 6.671e-02 7.731e+01 7.843e-02
1.830e+01 1.856e-02 2.916e+01 2.958e-02 4.201e+01 4.261e-02 5.339e+01 5.416e-02 6.585e+01 6.680e-02 7.742e+01 7.854e-02
1.832e+01 1.859e-02 2.920e+01 2.962e-02 4.206e+01 4.267e-02 5.346e+01 5.423e-02 6.594e+01 6.689e-02 7.752e+01 7.864e-02
1.835e+01 1.861e-02 2.923e+01 2.966e-02 4.212e+01 4.272e-02 5.353e+01 5.430e-02 6.602e+01 6.698e-02 7.762e+01 7.874e-02
1.837e+01 1.864e-02 2.927e+01 2.970e-02 4.217e+01 4.278e-02 5.360e+01 5.437e-02 6.611e+01 6.707e-02 7.772e+01 7.884e-02
1.840e+01 1.866e-02 2.931e+01 2.973e-02 4.223e+01 4.284e-02 5.367e+01 5.444e-02 6.620e+01 6.715e-02 7.782e+01 7.895e-02
1.842e+01 1.869e-02 2.935e+01 2.977e-02 4.228e+01 4.289e-02 5.374e+01 5.451e-02 6.628e+01 6.724e-02 7.792e+01 7.905e-02
1.844e+01 1.871e-02 2.939e+01 2.981e-02 4.234e+01 4.295e-02 5.381e+01 5.458e-02 6.637e+01 6.733e-02 7.802e+01 7.915e-02
1.847e+01 1.873e-02 2.942e+01 2.985e-02 4.239e+01 4.300e-02 5.388e+01 5.465e-02 6.645e+01 6.742e-02 7.813e+01 7.926e-02
1.849e+01 1.876e-02 2.946e+01 2.989e-02 4.245e+01 4.306e-02 5.394e+01 5.473e-02 6.654e+01 6.750e-02 7.823e+01 7.936e-02
1.851e+01 1.878e-02 2.950e+01 2.993e-02 4.250e+01 4.311e-02 5.401e+01 5.480e-02 6.663e+01 6.759e-02 7.833e+01 7.946e-02
1.854e+01 1.881e-02 2.954e+01 2.997e-02 4.255e+01 4.317e-02 5.408e+01 5.487e-02 6.671e+01 6.768e-02 7.843e+01 7.956e-02
1.856e+01 1.883e-02 2.958e+01 3.000e-02 4.261e+01 4.323e-02 5.415e+01 5.494e-02 6.680e+01 6.776e-02 7.853e+01 7.966e-02
1.859e+01 1.886e-02 2.961e+01 3.004e-02 4.266e+01 4.328e-02 5.422e+01 5.501e-02 6.688e+01 6.785e-02 7.863e+01 7.977e-02
1.861e+01 1.888e-02 2.965e+01 3.008e-02 4.272e+01 4.334e-02 5.429e+01 5.508e-02 6.697e+01 6.794e-02 7.873e+01 7.987e-02
1.863e+01 1.890e-02 2.969e+01 3.012e-02 4.277e+01 4.339e-02 5.436e+01 5.515e-02 6.705e+01 6.802e-02 7.883e+01 7.997e-02
1.866e+01 1.893e-02 2.973e+01 3.016e-02 4.283e+01 4.345e-02 5.443e+01 5.522e-02 6.714e+01 6.811e-02 7.893e+01 8.007e-02
1.868e+01 1.895e-02 2.977e+01 3.020e-02 4.288e+01 4.350e-02 5.450e+01 5.529e-02 6.722e+01 6.820e-02 7.903e+01 8.017e-02
1.870e+01 1.898e-02 2.980e+01 3.023e-02 4.294e+01 4.356e-02 5.457e+01 5.536e-02 6.731e+01 6.828e-02 7.913e+01 8.027e-02
1.873e+01 1.900e-02 2.984e+01 3.027e-02 4.299e+01 4.361e-02 5.464e+01 5.543e-02 6.739e+01 6.837e-02 7.923e+01 8.038e-02
1.875e+01 1.902e-02 2.988e+01 3.031e-02 4.304e+01 4.367e-02 5.470e+01 5.550e-02 6.748e+01 6.845e-02 7.933e+01 8.048e-02
1.878e+01 1.905e-02 2.992e+01 3.035e-02 4.310e+01 4.372e-02 5.477e+01 5.557e-02 6.756e+01 6.854e-02 7.943e+01 8.058e-02
1.880e+01 1.907e-02 2.995e+01 3.039e-02 4.315e+01 4.378e-02 5.484e+01 5.564e-02 6.765e+01 6.863e-02 7.953e+01 8.068e-02
1.882e+01 1.909e-02 2.999e+01 3.042e-02 4.321e+01 4.383e-02 5.491e+01 5.570e-02 6.773e+01 6.871e-02 7.963e+01 8.078e-02
1.885e+01 1.912e-02 3.003e+01 3.046e-02 4.326e+01 4.388e-02 5.498e+01 5.577e-02 6.782e+01 6.880e-02 7.973e+01 8.088e-02
1.887e+01 1.914e-02 3.006e+01 3.050e-02 4.331e+01 4.394e-02 5.505e+01 5.584e-02 6.790e+01 6.888e-02 7.982e+01 8.098e-02
1.889e+01 1.917e-02 3.010e+01 3.054e-02 4.337e+01 4.399e-02 5.511e+01 5.591e-02 6.798e+01 6.897e-02 7.992e+01 8.108e-02
1.892e+01 1.919e-02 3.014e+01 3.058e-02 4.342e+01 4.405e-02 5.518e+01 5.598e-02 6.807e+01 6.905e-02 8.002e+01 8.118e-02
1.894e+01 1.921e-02 3.018e+01 3.061e-02 4.347e+01 4.410e-02 5.525e+01 5.605e-02 6.815e+01 6.914e-02 8.012e+01 8.128e-02
1.896e+01 1.924e-02 3.021e+01 3.065e-02 4.353e+01 4.416e-02 5.532e+01 5.612e-02 6.824e+01 6.922e-02 8.022e+01 8.138e-02
1.899e+01 1.926e-02 3.025e+01 3.069e-02 4.358e+01 4.421e-02 5.539e+01 5.619e-02 6.832e+01 6.931e-02 8.032e+01 8.148e-02
1.901e+01 1.928e-02 3.029e+01 3.073e-02 4.363e+01 4.426e-02 5.545e+01 5.626e-02 6.840e+01 6.939e-02 8.042e+01 8.158e-02
1.903e+01 1.931e-02 3.032e+01 3.076e-02 4.369e+01 4.432e-02 5.552e+01 5.633e-02 6.849e+01 6.948e-02 8.051e+01 8.168e-02
1.905e+01 1.933e-02 3.036e+01 3.080e-02 4.374e+01 4.437e-02 5.559e+01 5.639e-02 6.857e+01 6.956e-02 8.061e+01 8.178e-02
1.908e+01 1.935e-02 3.040e+01 3.084e-02 4.379e+01 4.443e-02 5.566e+01 5.646e-02 6.865e+01 6.965e-02 8.071e+01 8.188e-02
1.910e+01 1.938e-02 3.043e+01 3.088e-02 4.385e+01 4.448e-02 5.572e+01 5.653e-02 6.874e+01 6.973e-02 8.081e+01 8.198e-02
1.912e+01 1.940e-02 3.047e+01 3.091e-02 4.390e+01 4.453e-02 5.579e+01 5.660e-02 6.882e+01 6.981e-02 8.091e+01 8.208e-02
1.915e+01 1.942e-02 3.051e+01 3.095e-02 4.395e+01 4.459e-02 5.586e+01 5.667e-02 6.890e+01 6.990e-02 8.100e+01 8.217e-02
1.917e+01 1.945e-02 3.055e+01 3.099e-02 4.400e+01 4.464e-02 5.593e+01 5.673e-02 6.898e+01 6.998e-02 8.110e+01 8.227e-02
1.919e+01 1.947e-02 3.058e+01 3.102e-02 4.406e+01 4.469e-02 5.599e+01 5.680e-02 6.907e+01 7.007e-02 8.120e+01 8.237e-02
1.922e+01 1.949e-02 3.062e+01 3.106e-02 4.411e+01 4.475e-02 5.606e+01 5.687e-02 6.915e+01 7.015e-02 8.129e+01 8.247e-02
1.924e+01 1.952e-02 3.065e+01 3.110e-02 4.416e+01 4.480e-02 5.613e+01 5.694e-02 6.923e+01 7.023e-02 8.139e+01 8.257e-02
1.926e+01 1.954e-02 3.069e+01 3.114e-02 4.422e+01 4.485e-02 5.619e+01 5.701e-02 6.931e+01 7.032e-02 8.149e+01 8.267e-02
1.928e+01 1.956e-02 3.073e+01 3.117e-02 4.427e+01 4.491e-02 5.626e+01 5.707e-02 6.940e+01 7.040e-02 8.159e+01 8.277e-02
1.931e+01 1.959e-02 3.076e+01 3.121e-02 4.432e+01 4.496e-02 5.633e+01 5.714e-02 6.948e+01 7.048e-02 8.168e+01 8.286e-02
1.933e+01 1.961e-02 3.080e+01 3.125e-02 4.437e+01 4.501e-02 5.639e+01 5.721e-02 6.956e+01 7.057e-02 8.178e+01 8.296e-02
1.935e+01 1.963e-02 3.084e+01 3.128e-02 4.442e+01 4.507e-02 5.646e+01 5.728e-02 6.964e+01 7.065e-02 8.187e+01 8.306e-02
1.938e+01 1.966e-02 3.087e+01 3.132e-02 4.448e+01 4.512e-02 5.653e+01 5.734e-02 6.973e+01 7.073e-02 8.197e+01 8.316e-02
1.940e+01 1.968e-02 3.091e+01 3.136e-02 4.453e+01 4.517e-02 5.659e+01 5.741e-02 6.981e+01 7.082e-02 8.207e+01 8.325e-02
1.942e+01 1.970e-02 3.095e+01 3.139e-02 4.458e+01 4.523e-02 5.666e+01 5.748e-02 6.989e+01 7.090e-02 8.216e+01 8.335e-02
1.944e+01 1.973e-02 3.098e+01 3.143e-02 4.463e+01 4.528e-02 5.673e+01 5.755e-02 6.997e+01 7.098e-02 8.226e+01 8.345e-02
1.947e+01 1.975e-02 3.102e+01 3.147e-02 4.469e+01 4.533e-02 5.679e+01 5.761e-02 7.005e+01 7.107e-02 8.236e+01 8.355e-02
1.949e+01 1.977e-02 3.105e+01 3.150e-02 4.474e+01 4.538e-02 5.686e+01 5.768e-02 7.013e+01 7.115e-02 8.245e+01 8.364e-02
1.951e+01 1.979e-02 3.109e+01 3.154e-02 4.479e+01 4.544e-02 5.692e+01 5.775e-02 7.022e+01 7.123e-02 8.255e+01 8.374e-02
1.953e+01 1.982e-02 3.113e+01 3.158e-02 4.484e+01 4.549e-02 5.699e+01 5.781e-02 7.030e+01 7.131e-02 8.264e+01 8.384e-02
1.956e+01 1.984e-02 3.116e+01 3.161e-02 4.489e+01 4.554e-02 5.706e+01 5.788e-02 7.038e+01 7.140e-02 8.274e+01 8.393e-02
1.958e+01 1.986e-02 3.120e+01 3.165e-02 4.494e+01 4.559e-02 5.712e+01 5.795e-02 7.046e+01 7.148e-02 8.283e+01 8.403e-02
1.960e+01 1.989e-02 3.123e+01 3.169e-02 4.500e+01 4.565e-02 5.719e+01 5.801e-02 7.054e+01 7.156e-02 8.293e+01 8.413e-02
1.962e+01 1.991e-02 3.127e+01 3.172e-02 4.505e+01 4.570e-02 5.725e+01 5.808e-02 7.062e+01 7.164e-02 8.302e+01 8.422e-02
1.965e+01 1.993e-02 3.131e+01 3.176e-02 4.510e+01 4.575e-02 5.732e+01 5.815e-02 7.070e+01 7.172e-02 8.312e+01 8.432e-02
1.967e+01 1.995e-02 3.134e+01 3.179e-02 4.515e+01 4.580e-02 5.738e+01 5.821e-02 7.078e+01 7.181e-02 8.321e+01 8.442e-02
1.969e+01 1.998e-02 3.138e+01 3.183e-02 4.520e+01 4.586e-02 5.745e+01 5.828e-02 7.086e+01 7.189e-02 8.331e+01 8.451e-02
1.971e+01 2.000e-02 3.141e+01 3.187e-02 4.525e+01 4.591e-02 5.751e+01 5.835e-02 7.094e+01 7.197e-02 8.340e+01 8.461e-02
1.974e+01 2.002e-02 3.145e+01 3.190e-02 4.531e+01 4.596e-02 5.758e+01 5.841e-02 7.102e+01 7.205e-02 8.350e+01 8.471e-02
1.976e+01 2.005e-02 3.148e+01 3.194e-02 4.536e+01 4.601e-02 5.764e+01 5.848e-02 7.110e+01 7.213e-02 8.359e+01 8.480e-02
1.978e+01 2.007e-02 3.152e+01 3.198e-02 4.541e+01 4.606e-02 5.771e+01 5.854e-02 7.118e+01 7.221e-02 8.369e+01 8.490e-02
1.980e+01 2.009e-02 3.155e+01 3.201e-02 4.546e+01 4.612e-02 5.777e+01 5.861e-02 7.126e+01 7.230e-02 8.378e+01 8.499e-02
1.983e+01 2.011e-02 3.159e+01 3.205e-02 4.551e+01 4.617e-02 5.784e+01 5.868e-02 7.134e+01 7.238e-02 8.387e+01 8.509e-02
1.985e+01 2.014e-02 3.163e+01 3.208e-02 4.556e+01 4.622e-02 5.790e+01 5.874e-02 7.142e+01 7.246e-02 8.397e+01 8.518e-02
1.987e+01 2.016e-02 3.166e+01 3.212e-02 4.561e+01 4.627e-02 5.797e+01 5.881e-02 7.150e+01 7.254e-02 8.406e+01 8.528e-02
1.989e+01 2.018e-02 3.170e+01 3.215e-02 4.566e+01 4.632e-02 5.803e+01 5.887e-02 7.158e+01 7.262e-02 8.416e+01 8.537e-02
1.991e+01 2.020e-02 3.173e+01 3.219e-02 4.571e+01 4.638e-02 5.810e+01 5.894e-02 7.166e+01 7.270e-02 8.425e+01 8.547e-02
1.994e+01 2.023e-02 3.177e+01 3.223e-02 4.576e+01 4.643e-02 5.816e+01 5.900e-02 7.174e+01 7.278e-02 8.434e+01 8.556e-02
1.996e+01 2.025e-02 3.180e+01 3.226e-02 4.582e+01 4.648e-02 5.823e+01 5.907e-02 7.182e+01 7.286e-02 8.444e+01 8.566e-02
1.998e+01 2.027e-02 3.184e+01 3.230e-02 4.587e+01 4.653e-02 5.829e+01 5.914e-02 7.190e+01 7.294e-02 8.453e+01 8.575e-02
2.000e+01 2.029e-02 3.187e+01 3.233e-02 4.592e+01 4.658e-02 5.836e+01 5.920e-02 7.198e+01 7.302e-02 8.462e+01 8.585e-02
2.003e+01 2.032e-02 3.191e+01 3.237e-02 4.597e+01 4.663e-02 5.842e+01 5.927e-02 7.206e+01 7.310e-02 8.472e+01 8.594e-02
2.005e+01 2.034e-02 3.194e+01 3.240e-02 4.602e+01 4.668e-02 5.848e+01 5.933e-02 7.214e+01 7.318e-02 8.481e+01 8.604e-02
2.007e+01 2.036e-02 3.198e+01 3.244e-02 4.607e+01 4.673e-02 5.855e+01 5.940e-02 7.222e+01 7.326e-02 8.490e+01 8.613e-02
2.009e+01 2.038e-02 3.201e+01 3.248e-02 4.612e+01 4.679e-02 5.861e+01 5.946e-02 7.230e+01 7.334e-02 8.500e+01 8.623e-02
2.011e+01 2.040e-02 3.205e+01 3.251e-02 4.617e+01 4.684e-02 5.868e+01 5.953e-02 7.238e+01 7.342e-02 8.509e+01 8.632e-02
2.014e+01 2.043e-02 3.208e+01 3.255e-02 4.622e+01 4.689e-02 5.874e+01 5.959e-02 7.246e+01 7.350e-02 8.518e+01 8.641e-02
2.016e+01 2.045e-02 3.212e+01 3.258e-02 4.627e+01 4.694e-02 5.880e+01 5.966e-02 7.254e+01 7.358e-02 8.527e+01 8.651e-02
2.018e+01 2.047e-02 3.215e+01 3.262e-02 4.632e+01 4.699e-02 5.887e+01 5.972e-02 7.261e+01 7.366e-02 8.537e+01 8.660e-02
2.020e+01 2.049e-02 3.219e+01 3.265e-02 4.637e+01 4.704e-02 5.893e+01 5.978e-02 7.269e+01 7.374e-02 8.546e+01 8.670e-02
2.022e+01 2.052e-02 3.222e+01 3.269e-02 4.642e+01 4.709e-02 5.900e+01 5.985e-02 7.277e+01 7.382e-02 8.555e+01 8.679e-02
2.024e+01 2.054e-02 3.226e+01 3.272e-02 4.647e+01 4.714e-02 5.906e+01 5.991e-02 7.285e+01 7.390e-02 8.564e+01 8.688e-02
2.027e+01 2.056e-02 3.229e+01 3.276e-02 4.652e+01 4.719e-02 5.912e+01 5.998e-02 7.293e+01 7.398e-02 8.574e+01 8.698e-02
2.029e+01 2.058e-02 3.233e+01 3.279e-02 4.657e+01 4.724e-02 5.919e+01 6.004e-02 7.301e+01 7.406e-02 8.583e+01 8.707e-02
2.031e+01 2.060e-02 3.236e+01 3.283e-02 4.662e+01 4.729e-02 5.925e+01 6.011e-02 7.308e+01 7.414e-02 8.592e+01 8.716e-02
2.033e+01 2.063e-02 3.240e+01 3.286e-02 4.667e+01 4.734e-02 5.931e+01 6.017e-02 7.316e+01 7.422e-02 8.601e+01 8.726e-02
2.035e+01 2.065e-02 3.243e+01 3.290e-02 4.672e+01 4.740e-02 5.938e+01 6.024e-02 7.324e+01 7.430e-02 8.610e+01 8.735e-02
2.037e+01 2.067e-02 3.246e+01 3.293e-02 4.677e+01 4.745e-02 5.944e+01 6.030e-02 7.332e+01 7.438e-02 8.620e+01 8.744e-02
2.040e+01 2.069e-02 3.250e+01 3.297e-02 4.682e+01 4.750e-02 5.950e+01 6.036e-02 7.340e+01 7.446e-02 8.629e+01 8.753e-02
2.042e+01 2.071e-02 3.253e+01 3.300e-02 4.687e+01 4.755e-02 5.957e+01 6.043e-02 7.347e+01 7.454e-02 8.638e+01 8.763e-02
2.044e+01 2.074e-02 3.257e+01 3.304e-02 4.692e+01 4.760e-02 5.963e+01 6.049e-02 7.355e+01 7.462e-02 8.647e+01 8.772e-02
2.046e+01 2.076e-02 3.260e+01 3.307e-02 4.697e+01 4.765e-02 5.969e+01 6.056e-02 7.363e+01 7.469e-02 8.656e+01 8.781e-02
2.048e+01 2.078e-02 3.264e+01 3.311e-02 4.702e+01 4.770e-02 5.975e+01 6.062e-02 7.371e+01 7.477e-02 8.665e+01 8.791e-02
2.050e+01 2.080e-02 3.267e+01 3.314e-02 4.707e+01 4.775e-02 5.982e+01 6.068e-02 7.378e+01 7.485e-02 8.674e+01 8.800e-02
2.053e+01 2.082e-02 3.270e+01 3.318e-02 4.712e+01 4.780e-02 5.988e+01 6.075e-02 7.386e+01 7.493e-02 8.683e+01 8.809e-02
2.055e+01 2.084e-02 3.274e+01 3.321e-02 4.716e+01 4.785e-02 5.994e+01 6.081e-02 7.394e+01 7.501e-02 8.692e+01 8.818e-02
2.057e+01 2.087e-02 3.277e+01 3.325e-02 4.721e+01 4.790e-02 6.001e+01 6.087e-02 7.402e+01 7.509e-02 8.702e+01 8.827e-02
2.059e+01 2.089e-02 3.281e+01 3.328e-02 4.726e+01 4.795e-02 6.007e+01 6.094e-02 7.409e+01 7.517e-02 8.711e+01 8.837e-02
2.061e+01 2.091e-02 3.284e+01 3.332e-02 4.731e+01 4.800e-02 6.013e+01 6.100e-02 7.417e+01 7.524e-02 8.720e+01 8.846e-02
2.063e+01 2.093e-02 3.288e+01 3.335e-02 4.736e+01 4.805e-02 6.019e+01 6.106e-02 7.425e+01 7.532e-02 8.729e+01 8.855e-02
2.065e+01 2.095e-02 3.291e+01 3.339e-02 4.741e+01 4.810e-02 6.026e+01 6.113e-02 7.432e+01 7.540e-02 8.738e+01 8.864e-02
2.068e+01 2.097e-02 3.294e+01 3.342e-02 4.746e+01 4.815e-02 6.032e+01 6.119e-02 7.440e+01 7.548e-02 8.747e+01 8.873e-02
2.070e+01 2.100e-02 3.298e+01 3.345e-02 4.751e+01 4.820e-02 6.038e+01 6.125e-02 7.448e+01 7.555e-02 8.756e+01 8.882e-02
2.072e+01 2.102e-02 3.301e+01 3.349e-02 4.756e+01 4.825e-02 6.044e+01 6.132e-02 7.455e+01 7.563e-02 8.765e+01 8.892e-02
2.074e+01 2.104e-02 3.305e+01 3.352e-02 4.761e+01 4.829e-02 6.050e+01 6.138e-02 7.463e+01 7.571e-02 8.774e+01 8.901e-02
2.076e+01 2.106e-02 3.308e+01 3.356e-02 4.766e+01 4.834e-02 6.057e+01 6.144e-02 7.471e+01 7.579e-02 8.783e+01 8.910e-02
2.078e+01 2.108e-02 3.311e+01 3.359e-02 4.770e+01 4.839e-02 6.063e+01 6.150e-02 7.478e+01 7.587e-02 8.792e+01 8.919e-02
2.080e+01 2.110e-02 3.315e+01 3.363e-02 4.775e+01 4.844e-02 6.069e+01 6.157e-02 7.486e+01 7.594e-02 8.801e+01 8.928e-02
2.082e+01 2.113e-02 3.318e+01 3.366e-02 4.780e+01 4.849e-02 6.075e+01 6.163e-02 7.494e+01 7.602e-02 8.810e+01 8.937e-02
2.085e+01 2.115e-02 3.321e+01 3.369e-02 4.785e+01 4.854e-02 6.081e+01 6.169e-02 7.501e+01 7.610e-02 8.819e+01 8.946e-02
2.087e+01 2.117e-02 3.325e+01 3.373e-02 4.790e+01 4.859e-02 6.087e+01 6.176e-02 7.509e+01 7.617e-02 8.828e+01 8.955e-02
2.089e+01 2.119e-02 3.328e+01 3.376e-02 4.795e+01 4.864e-02 6.094e+01 6.182e-02 7.516e+01 7.625e-02 8.837e+01 8.964e-02
2.091e+01 2.121e-02 3.332e+01 3.380e-02 4.800e+01 4.869e-02 6.100e+01 6.188e-02 7.524e+01 7.633e-02 8.845e+01 8.973e-02
2.093e+01 2.123e-02 3.335e+01 3.383e-02 4.804e+01 4.874e-02 6.106e+01 6.194e-02 7.532e+01 7.641e-02 8.854e+01 8.982e-02
2.095e+01 2.125e-02 3.338e+01 3.387e-02 4.809e+01 4.879e-02 6.112e+01 6.200e-02 7.539e+01 7.648e-02 8.863e+01 8.991e-02
2.097e+01 2.128e-02 3.342e+01 3.390e-02 4.814e+01 4.884e-02 6.118e+01 6.207e-02 7.547e+01 7.656e-02 8.872e+01 9.001e-02
2.099e+01 2.130e-02 3.345e+01 3.393e-02 4.819e+01 4.889e-02 6.124e+01 6.213e-02 7.554e+01 7.664e-02 8.881e+01 9.010e-02
2.101e+01 2.132e-02 3.348e+01 3.397e-02 4.824e+01 4.893e-02 6.130e+01 6.219e-02 7.562e+01 7.671e-02 8.890e+01 9.019e-02
2.103e+01 2.134e-02 3.352e+01 3.400e-02 4.828e+01 4.898e-02 6.137e+01 6.225e-02 7.569e+01 7.679e-02 8.899e+01 9.028e-02
2.106e+01 2.136e-02 3.355e+01 3.403e-02 4.833e+01 4.903e-02 6.143e+01 6.232e-02 7.577e+01 7.687e-02 8.908e+01 9.037e-02
2.108e+01 2.138e-02 3.358e+01 3.407e-02 4.838e+01 4.908e-02 6.149e+01 6.238e-02 7.585e+01 7.694e-02 8.917e+01 9.046e-02
2.110e+01 2.140e-02 3.362e+01 3.410e-02 4.843e+01 4.913e-02 6.155e+01 6.244e-02 7.592e+01 7.702e-02 8.925e+01 9.055e-02
2.112e+01 2.142e-02 3.365e+01 3.414e-02 4.848e+01 4.918e-02 6.161e+01 6.250e-02 7.600e+01 7.709e-02 8.934e+01 9.063e-02
2.114e+01 2.145e-02 3.368e+01 3.417e-02 4.852e+01 4.923e-02 6.167e+01 6.256e-02 7.607e+01 7.717e-02 8.943e+01 9.072e-02
2.116e+01 2.147e-02 3.372e+01 3.420e-02 4.857e+01 4.928e-02 6.173e+01 6.262e-02 7.615e+01 7.725e-02 8.952e+01 9.081e-02
2.118e+01 2.149e-02 3.375e+01 3.424e-02 4.862e+01 4.932e-02 6.179e+01 6.269e-02 7.622e+01 7.732e-02 8.961e+01 9.090e-02
2.120e+01 2.151e-02 3.378e+01 3.427e-02 4.867e+01 4.937e-02 6.185e+01 6.275e-02 7.630e+01 7.740e-02 8.970e+01 9.099e-02
2.122e+01 2.153e-02 3.382e+01 3.430e-02 4.872e+01 4.942e-02 6.191e+01 6.281e-02 7.637e+01 7.748e-02 8.978e+01 9.108e-02
2.124e+01 2.155e-02 3.385e+01 3.434e-02 4.876e+01 4.947e-02 6.197e+01 6.287e-02 7.645e+01 7.755e-02 8.987e+01 9.117e-02
2.126e+01 2.157e-02 3.388e+01 3.437e-02 4.881e+01 4.952e-02 6.204e+01 6.293e-02 7.652e+01 7.763e-02 8.996e+01 9.126e-02
2.129e+01 2.159e-02 3.391e+01 3.441e-02 4.886e+01 4.957e-02 6.210e+01 6.299e-02 7.659e+01 7.770e-02 9.005e+01 9.135e-02
2.131e+01 2.161e-02 3.395e+01 3.444e-02 4.891e+01 4.961e-02 6.216e+01 6.306e-02 7.667e+01 7.778e-02 9.013e+01 9.144e-02
2.133e+01 2.163e-02 3.398e+01 3.447e-02 4.895e+01 4.966e-02 6.222e+01 6.312e-02 7.674e+01 7.785e-02 9.022e+01 9.153e-02
2.135e+01 2.166e-02 3.401e+01 3.451e-02 4.900e+01 4.971e-02 6.228e+01 6.318e-02 7.682e+01 7.793e-02 9.031e+01 9.162e-02
2.137e+01 2.168e-02 3.405e+01 3.454e-02 4.905e+01 4.976e-02 6.234e+01 6.324e-02 7.689e+01 7.800e-02 9.040e+01 9.170e-02
2.139e+01 2.170e-02 3.408e+01 3.457e-02 4.910e+01 4.981e-02 6.240e+01 6.330e-02 7.697e+01 7.808e-02 9.048e+01 9.179e-02
2.141e+01 2.172e-02 3.411e+01 3.461e-02 4.914e+01 4.985e-02 6.246e+01 6.336e-02 7.704e+01 7.815e-02 9.057e+01 9.188e-02
2.143e+01 2.174e-02 3.415e+01 3.464e-02 4.919e+01 4.990e-02 6.252e+01 6.342e-02 7.711e+01 7.823e-02 9.066e+01 9.197e-02
2.145e+01 2.176e-02 3.418e+01 3.467e-02 4.924e+01 4.995e-02 6.258e+01 6.348e-02 7.719e+01 7.831e-02 9.075e+01 9.206e-02
2.147e+01 2.178e-02 3.421e+01 3.471e-02 4.929e+01 5.000e-02 6.264e+01 6.354e-02 7.726e+01 7.838e-02 9.083e+01 9.215e-02
2.149e+01 2.180e-02 3.424e+01 3.474e-02 4.933e+01 5.005e-02 6.270e+01 6.360e-02 7.734e+01 7.846e-02 9.092e+01 9.223e-02
2.151e+01 2.182e-02 3.428e+01 3.477e-02 4.938e+01 5.009e-02 6.276e+01 6.366e-02 7.741e+01 7.853e-02 9.101e+01 9.232e-02
2.153e+01 2.184e-02 3.431e+01 3.480e-02 4.943e+01 5.014e-02 6.282e+01 6.373e-02 7.748e+01 7.860e-02 9.109e+01 9.241e-02
2.155e+01 2.186e-02 3.434e+01 3.484e-02 4.947e+01 5.019e-02 6.288e+01 6.379e-02 7.756e+01 7.868e-02 9.118e+01 9.250e-02
2.157e+01 2.189e-02 3.437e+01 3.487e-02 4.952e+01 5.024e-02 6.294e+01 6.385e-02 7.763e+01 7.875e-02 9.127e+01 9.259e-02
2.159e+01 2.191e-02 3.441e+01 3.490e-02 4.957e+01 5.028e-02 6.300e+01 6.391e-02 7.770e+01 7.883e-02 9.135e+01 9.267e-02
2.161e+01 2.193e-02 3.444e+01 3.494e-02 4.961e+01 5.033e-02 6.306e+01 6.397e-02 7.778e+01 7.890e-02 9.144e+01 9.276e-02
2.163e+01 2.195e-02 3.447e+01 3.497e-02 4.966e+01 5.038e-02 6.311e+01 6.403e-02 7.785e+01 7.898e-02 9.152e+01 9.285e-02
2.165e+01 2.197e-02 3.450e+01 3.500e-02 4.971e+01 5.043e-02 6.317e+01 6.409e-02 7.793e+01 7.905e-02 9.161e+01 9.294e-02
2.168e+01 2.199e-02 3.454e+01 3.504e-02 4.975e+01 5.047e-02 6.323e+01 6.415e-02 7.800e+01 7.913e-02 9.170e+01 9.302e-02
2.170e+01 2.201e-02 3.457e+01 3.507e-02 4.980e+01 5.052e-02 6.329e+01 6.421e-02 7.807e+01 7.920e-02 9.178e+01 9.311e-02
2.172e+01 2.203e-02 3.460e+01 3.510e-02 4.985e+01 5.057e-02 6.335e+01 6.427e-02 7.814e+01 7.927e-02 9.187e+01 9.320e-02
2.174e+01 2.205e-02 3.463e+01 3.513e-02 4.989e+01 5.062e-02 6.341e+01 6.433e-02 7.822e+01 7.935e-02 9.195e+01 9.328e-02
2.176e+01 2.207e-02 3.467e+01 3.517e-02 4.994e+01 5.066e-02 6.347e+01 6.439e-02 7.829e+01 7.942e-02 9.204e+01 9.337e-02
2.178e+01 2.209e-02 3.470e+01 3.520e-02 4.999e+01 5.071e-02 6.353e+01 6.445e-02 7.836e+01 7.950e-02 9.213e+01 9.346e-02
2.180e+01 2.211e-02 3.473e+01 3.523e-02 5.003e+01 5.076e-02 6.359e+01 6.451e-02 7.844e+01 7.957e-02 9.221e+01 9.355e-02
2.182e+01 2.213e-02 3.476e+01 3.527e-02 5.008e+01 5.080e-02 6.365e+01 6.457e-02 7.851e+01 7.964e-02 9.230e+01 9.363e-02
2.184e+01 2.215e-02 3.479e+01 3.530e-02 5.013e+01 5.085e-02 6.371e+01 6.463e-02 7.858e+01 7.972e-02 9.238e+01 9.372e-02
2.186e+01 2.217e-02 3.483e+01 3.533e-02 5.017e+01 5.090e-02 6.377e+01 6.469e-02 7.865e+01 7.979e-02 9.247e+01 9.381e-02
2.188e+01 2.219e-02 3.486e+01 3.536e-02 5.022e+01 5.095e-02 6.382e+01 6.475e-02 7.873e+01 7.987e-02 9.255e+01 9.389e-02
2.190e+01 2.221e-02 3.489e+01 3.540e-02 5.027e+01 5.099e-02 6.388e+01 6.481e-02 7.880e+01 7.994e-02 9.264e+01 9.398e-02
2.192e+01 2.223e-02 3.492e+01 3.543e-02 5.031e+01 5.104e-02 6.394e+01 6.487e-02 7.887e+01 8.001e-02 9.272e+01 9.407e-02
2.194e+01 2.226e-02 3.496e+01 3.546e-02 5.036e+01 5.109e-02 6.400e+01 6.493e-02 7.894e+01 8.009e-02 9.281e+01 9.415e-02
2.196e+01 2.228e-02 3.499e+01 3.549e-02 5.040e+01 5.113e-02 6.406e+01 6.499e-02 7.902e+01 8.016e-02 9.289e+01 9.424e-02
2.198e+01 2.230e-02 3.502e+01 3.553e-02 5.045e+01 5.118e-02 6.412e+01 6.505e-02 7.909e+01 8.023e-02 9.298e+01 9.432e-02
2.200e+01 2.232e-02 3.505e+01 3.556e-02 5.050e+01 5.123e-02 6.418e+01 6.510e-02 7.916e+01 8.031e-02 9.306e+01 9.441e-02
2.202e+01 2.234e-02 3.508e+01 3.559e-02 5.054e+01 5.127e-02 6.423e+01 6.516e-02 7.923e+01 8.038e-02 9.315e+01 9.450e-02
