# Supplementary material for: Large scale coherent magnetohydrodynamic oscillations in a sunspot
Source: Nat Commun. 2022 Jan 25;13:479. doi: 10.1038/s41467-022-28136-8 (PMC8789893; doi:10.1038/s41467-022-28136-8)
Supplement: Supplementary file 4 — Source data [file 41467_2022_28136_MOESM4_ESM.zip › Source Data/Fig8b.csv]

# Tube speed (km/s)
6.249e+00
6.245e+00
6.241e+00
6.217e+00
6.151e+00
6.135e+00
6.216e+00
6.273e+00
6.221e+00
6.187e+00
6.174e+00
6.192e+00
6.162e+00
6.100e+00
6.070e+00
6.148e+00
6.206e+00
6.166e+00
6.145e+00
6.105e+00
6.182e+00
6.281e+00
6.342e+00
6.314e+00
6.177e+00
6.091e+00
6.072e+00
6.064e+00
6.147e+00
6.201e+00
6.249e+00
6.276e+00
6.362e+00
6.416e+00
6.362e+00
6.256e+00
6.175e+00
6.135e+00
6.145e+00
6.243e+00
6.379e+00
6.447e+00
6.408e+00
6.213e+00
6.005e+00
5.962e+00
6.031e+00
6.199e+00
6.270e+00
6.181e+00
6.351e+00
6.316e+00
6.268e+00
6.269e+00
6.339e+00
6.439e+00
6.422e+00
6.320e+00
6.242e+00
6.202e+00
6.209e+00
6.281e+00
6.366e+00
6.385e+00
6.309e+00
6.092e+00
5.917e+00
5.973e+00
6.077e+00
6.189e+00
6.243e+00
6.205e+00
6.389e+00
6.366e+00
6.306e+00
6.267e+00
6.288e+00
6.393e+00
6.384e+00
6.276e+00
6.228e+00
6.217e+00
6.205e+00
6.222e+00
6.245e+00
6.247e+00
6.216e+00
6.093e+00
5.989e+00
6.064e+00
6.118e+00
6.141e+00
6.177e+00
6.190e+00
6.126e+00
6.259e+00
6.245e+00
6.225e+00
6.223e+00
6.243e+00
6.256e+00
6.339e+00
6.430e+00
6.396e+00
6.311e+00
6.259e+00
6.254e+00
6.272e+00
6.232e+00
6.178e+00
6.209e+00
6.248e+00
6.221e+00
6.170e+00
6.131e+00
6.153e+00
6.213e+00
6.176e+00
6.082e+00
6.106e+00
6.105e+00
6.101e+00
6.148e+00
6.180e+00
6.125e+00
6.056e+00
6.301e+00
6.286e+00
6.224e+00
6.134e+00
6.146e+00
6.228e+00
6.230e+00
6.210e+00
6.271e+00
6.268e+00
6.302e+00
6.393e+00
6.433e+00
6.360e+00
6.256e+00
6.227e+00
6.257e+00
6.228e+00
6.146e+00
6.120e+00
6.168e+00
6.235e+00
6.238e+00
6.169e+00
6.088e+00
6.109e+00
6.169e+00
6.112e+00
6.014e+00
6.026e+00
6.046e+00
6.071e+00
6.129e+00
6.164e+00
6.143e+00
6.105e+00
6.337e+00
6.324e+00
6.305e+00
6.289e+00
6.228e+00
6.145e+00
6.170e+00
6.263e+00
6.259e+00
6.215e+00
6.234e+00
6.247e+00
6.239e+00
6.244e+00
6.232e+00
6.221e+00
6.258e+00
6.344e+00
6.398e+00
6.363e+00
6.269e+00
6.186e+00
6.176e+00
6.229e+00
6.225e+00
6.149e+00
6.112e+00
6.140e+00
6.220e+00
6.256e+00
6.177e+00
6.049e+00
6.024e+00
6.017e+00
5.936e+00
5.896e+00
5.943e+00
5.981e+00
6.015e+00
6.046e+00
6.058e+00
6.102e+00
6.158e+00
6.195e+00
6.350e+00
6.323e+00
6.328e+00
6.309e+00
6.280e+00
6.257e+00
6.213e+00
6.194e+00
6.234e+00
6.251e+00
6.235e+00
6.256e+00
6.259e+00
6.215e+00
6.196e+00
6.197e+00
6.183e+00
6.219e+00
6.329e+00
6.362e+00
6.287e+00
6.208e+00
6.146e+00
6.130e+00
6.177e+00
6.199e+00
6.169e+00
6.177e+00
6.199e+00
6.217e+00
6.233e+00
6.145e+00
5.982e+00
5.924e+00
5.916e+00
5.880e+00
5.918e+00
5.994e+00
5.984e+00
5.909e+00
5.828e+00
5.839e+00
5.999e+00
6.131e+00
6.177e+00
6.233e+00
6.411e+00
6.396e+00
6.356e+00
6.335e+00
6.287e+00
6.230e+00
6.224e+00
6.216e+00
6.199e+00
6.197e+00
6.215e+00
6.246e+00
6.291e+00
6.275e+00
6.165e+00
6.100e+00
6.126e+00
6.122e+00
6.144e+00
6.241e+00
6.275e+00
6.227e+00
6.170e+00
6.091e+00
6.053e+00
6.106e+00
6.167e+00
6.211e+00
6.291e+00
6.311e+00
6.231e+00
6.163e+00
6.066e+00
5.944e+00
5.936e+00
5.969e+00
5.931e+00
5.941e+00
5.991e+00
5.955e+00
5.856e+00
5.748e+00
5.817e+00
5.997e+00
6.096e+00
6.103e+00
6.152e+00
6.411e+00
6.401e+00
6.359e+00
6.326e+00
6.277e+00
6.202e+00
6.155e+00
6.157e+00
6.199e+00
6.198e+00
6.170e+00
6.195e+00
6.238e+00
6.214e+00
6.143e+00
6.147e+00
6.168e+00
6.157e+00
6.144e+00
6.151e+00
6.174e+00
6.191e+00
6.147e+00
6.064e+00
6.030e+00
6.046e+00
6.088e+00
6.174e+00
6.288e+00
6.293e+00
6.241e+00
6.217e+00
6.135e+00
6.062e+00
6.065e+00
6.036e+00
5.903e+00
5.839e+00
5.885e+00
5.888e+00
5.905e+00
5.942e+00
6.016e+00
6.053e+00
6.054e+00
6.046e+00
6.073e+00
6.166e+00
6.418e+00
6.390e+00
6.374e+00
6.347e+00
6.315e+00
6.282e+00
6.204e+00
6.116e+00
6.115e+00
6.161e+00
6.167e+00
6.153e+00
6.169e+00
6.171e+00
6.142e+00
6.141e+00
6.192e+00
6.226e+00
6.246e+00
6.212e+00
6.120e+00
6.103e+00
6.147e+00
6.123e+00
6.109e+00
6.106e+00
6.065e+00
6.051e+00
6.101e+00
6.162e+00
6.184e+00
6.244e+00
6.304e+00
6.238e+00
6.145e+00
6.127e+00
6.027e+00
5.857e+00
5.834e+00
5.931e+00
5.964e+00
6.005e+00
6.075e+00
6.122e+00
6.086e+00
6.033e+00
6.018e+00
6.006e+00
6.062e+00
6.104e+00
6.407e+00
6.369e+00
6.353e+00
6.334e+00
6.291e+00
6.250e+00
6.191e+00
6.123e+00
6.103e+00
6.093e+00
6.089e+00
6.141e+00
6.189e+00
6.154e+00
6.094e+00
6.094e+00
6.152e+00
6.216e+00
6.266e+00
6.227e+00
6.112e+00
6.062e+00
6.080e+00
6.086e+00
6.120e+00
6.098e+00
6.054e+00
6.071e+00
6.083e+00
6.083e+00
6.147e+00
6.262e+00
6.317e+00
6.254e+00
6.172e+00
6.112e+00
5.974e+00
5.880e+00
5.951e+00
6.044e+00
6.057e+00
6.071e+00
6.127e+00
6.172e+00
6.145e+00
6.078e+00
6.030e+00
5.978e+00
6.037e+00
6.111e+00
6.136e+00
6.393e+00
6.380e+00
6.364e+00
6.348e+00
6.314e+00
6.240e+00
6.167e+00
6.152e+00
6.138e+00
6.109e+00
6.080e+00
6.058e+00
6.090e+00
6.116e+00
6.076e+00
6.044e+00
6.070e+00
6.132e+00
6.205e+00
6.214e+00
6.154e+00
6.091e+00
6.058e+00
6.053e+00
6.076e+00
6.092e+00
6.033e+00
6.011e+00
6.053e+00
6.061e+00
6.083e+00
6.168e+00
6.249e+00
6.258e+00
6.230e+00
6.211e+00
6.137e+00
5.993e+00
5.968e+00
6.049e+00
6.096e+00
6.079e+00
6.084e+00
6.128e+00
6.179e+00
6.163e+00
6.102e+00
6.055e+00
6.046e+00
6.162e+00
6.225e+00
6.166e+00
6.180e+00
6.372e+00
6.373e+00
6.370e+00
6.353e+00
6.322e+00
6.263e+00
6.158e+00
6.078e+00
6.147e+00
6.214e+00
6.209e+00
6.161e+00
6.087e+00
6.051e+00
6.021e+00
5.980e+00
5.981e+00
6.028e+00
6.116e+00
6.202e+00
6.182e+00
6.118e+00
6.087e+00
6.040e+00
6.020e+00
6.063e+00
6.095e+00
6.071e+00
6.065e+00
6.074e+00
6.072e+00
6.122e+00
6.173e+00
6.162e+00
6.111e+00
6.109e+00
6.130e+00
6.087e+00
6.027e+00
6.049e+00
6.091e+00
6.102e+00
6.080e+00
6.051e+00
6.054e+00
6.129e+00
6.151e+00
6.112e+00
6.089e+00
6.151e+00
6.275e+00
6.274e+00
6.152e+00
6.132e+00
6.180e+00
6.353e+00
6.379e+00
6.383e+00
6.361e+00
6.319e+00
6.272e+00
6.201e+00
6.074e+00
6.030e+00
6.184e+00
6.310e+00
6.321e+00
6.227e+00
6.079e+00
6.029e+00
6.039e+00
6.005e+00
5.960e+00
5.992e+00
6.099e+00
6.168e+00
6.167e+00
6.168e+00
6.091e+00
5.969e+00
5.963e+00
6.056e+00
6.113e+00
6.132e+00
6.138e+00
6.144e+00
6.172e+00
6.212e+00
6.198e+00
6.089e+00
5.932e+00
5.879e+00
5.912e+00
5.965e+00
6.027e+00
6.066e+00
6.084e+00
6.093e+00
6.054e+00
5.951e+00
5.930e+00
6.071e+00
6.156e+00
6.132e+00
6.100e+00
6.166e+00
6.251e+00
6.223e+00
6.142e+00
6.162e+00
6.200e+00
6.317e+00
6.355e+00
6.378e+00
6.389e+00
6.356e+00
6.303e+00
6.254e+00
6.171e+00
6.039e+00
6.044e+00
6.225e+00
6.372e+00
6.383e+00
6.293e+00
6.188e+00
6.170e+00
6.168e+00
6.127e+00
6.080e+00
6.077e+00
6.072e+00
6.102e+00
6.189e+00
6.213e+00
6.107e+00
5.944e+00
5.958e+00
6.099e+00
6.158e+00
6.165e+00
6.153e+00
6.152e+00
6.175e+00
6.186e+00
6.163e+00
6.065e+00
5.887e+00
5.816e+00
5.883e+00
5.959e+00
6.010e+00
6.035e+00
6.074e+00
6.115e+00
6.042e+00
5.887e+00
5.890e+00
6.064e+00
6.159e+00
6.141e+00
6.090e+00
6.127e+00
6.185e+00
6.184e+00
6.183e+00
6.230e+00
6.235e+00
6.199e+00
6.288e+00
6.287e+00
6.310e+00
6.339e+00
6.367e+00
6.322e+00
6.291e+00
6.289e+00
6.218e+00
6.115e+00
6.147e+00
6.274e+00
6.368e+00
6.379e+00
6.351e+00
6.332e+00
6.313e+00
6.262e+00
6.210e+00
6.190e+00
6.175e+00
6.096e+00
6.089e+00
6.177e+00
6.172e+00
6.053e+00
5.909e+00
5.927e+00
6.082e+00
6.175e+00
6.185e+00
6.142e+00
6.098e+00
6.088e+00
6.061e+00
6.004e+00
5.981e+00
5.955e+00
5.971e+00
6.012e+00
6.044e+00
6.066e+00
6.062e+00
6.109e+00
6.177e+00
6.101e+00
5.980e+00
5.989e+00
6.073e+00
6.098e+00
6.071e+00
6.035e+00
6.065e+00
6.098e+00
6.074e+00
6.111e+00
6.203e+00
6.231e+00
6.237e+00
6.326e+00
6.307e+00
6.331e+00
6.293e+00
6.227e+00
6.230e+00
6.282e+00
6.301e+00
6.211e+00
6.213e+00
6.275e+00
6.233e+00
6.169e+00
6.217e+00
6.272e+00
6.291e+00
6.304e+00
6.323e+00
6.318e+00
6.299e+00
6.290e+00
6.250e+00
6.199e+00
6.174e+00
6.105e+00
6.058e+00
6.065e+00
6.029e+00
5.913e+00
5.806e+00
5.879e+00
6.056e+00
6.167e+00
6.181e+00
6.111e+00
6.040e+00
6.055e+00
6.030e+00
5.935e+00
5.947e+00
6.033e+00
6.096e+00
6.103e+00
6.103e+00
6.109e+00
6.080e+00
6.103e+00
6.162e+00
6.140e+00
6.120e+00
6.114e+00
6.079e+00
6.022e+00
5.997e+00
5.992e+00
6.018e+00
6.030e+00
5.964e+00
5.981e+00
6.088e+00
6.164e+00
6.242e+00
6.351e+00
6.266e+00
6.242e+00
6.237e+00
6.238e+00
6.266e+00
6.316e+00
6.347e+00
6.373e+00
6.379e+00
6.310e+00
6.216e+00
6.225e+00
6.261e+00
6.226e+00
6.094e+00
6.079e+00
6.179e+00
6.187e+00
6.158e+00
6.201e+00
6.264e+00
6.305e+00
6.311e+00
6.277e+00
6.202e+00
6.161e+00
6.196e+00
6.178e+00
6.130e+00
6.132e+00
6.109e+00
6.036e+00
5.994e+00
5.991e+00
5.946e+00
5.889e+00
5.947e+00
6.074e+00
6.151e+00
6.158e+00
6.095e+00
6.038e+00
6.076e+00
6.060e+00
5.995e+00
6.011e+00
6.093e+00
6.130e+00
6.092e+00
6.058e+00
6.049e+00
6.025e+00
6.061e+00
6.086e+00
6.067e+00
6.119e+00
6.150e+00
6.108e+00
6.078e+00
6.091e+00
6.059e+00
6.036e+00
6.058e+00
6.034e+00
6.012e+00
6.012e+00
6.065e+00
6.169e+00
6.312e+00
6.406e+00
6.293e+00
6.290e+00
6.271e+00
6.246e+00
6.218e+00
6.199e+00
6.210e+00
6.270e+00
6.328e+00
6.364e+00
6.405e+00
6.413e+00
6.340e+00
6.256e+00
6.283e+00
6.295e+00
6.216e+00
6.057e+00
5.987e+00
6.148e+00
6.251e+00
6.245e+00
6.233e+00
6.288e+00
6.336e+00
6.309e+00
6.209e+00
6.068e+00
5.990e+00
6.029e+00
6.072e+00
6.077e+00
6.079e+00
6.094e+00
6.074e+00
6.049e+00
6.058e+00
6.092e+00
6.124e+00
6.121e+00
6.145e+00
6.163e+00
6.133e+00
6.085e+00
6.053e+00
6.069e+00
6.067e+00
6.061e+00
6.092e+00
6.150e+00
6.136e+00
6.057e+00
6.010e+00
5.994e+00
5.985e+00
6.030e+00
6.019e+00
5.977e+00
6.022e+00
6.065e+00
6.065e+00
6.104e+00
6.163e+00
6.131e+00
6.074e+00
6.108e+00
6.141e+00
6.109e+00
6.055e+00
6.067e+00
6.113e+00
6.230e+00
6.339e+00
6.374e+00
6.326e+00
6.245e+00
6.260e+00
6.308e+00
6.301e+00
6.237e+00
6.153e+00
6.103e+00
6.143e+00
6.235e+00
6.295e+00
6.332e+00
6.390e+00
6.407e+00
6.340e+00
6.272e+00
6.286e+00
6.280e+00
6.197e+00
6.050e+00
5.965e+00
6.162e+00
6.309e+00
6.320e+00
6.281e+00
6.271e+00
6.235e+00
6.171e+00
6.069e+00
5.990e+00
6.041e+00
6.109e+00
6.144e+00
6.142e+00
6.104e+00
6.102e+00
6.126e+00
6.114e+00
6.078e+00
6.126e+00
6.215e+00
6.198e+00
6.159e+00
6.135e+00
6.068e+00
5.996e+00
5.958e+00
5.976e+00
6.065e+00
6.142e+00
6.178e+00
6.187e+00
6.120e+00
6.043e+00
6.035e+00
6.043e+00
6.042e+00
6.022e+00
5.977e+00
5.956e+00
5.950e+00
5.944e+00
5.953e+00
6.017e+00
6.109e+00
6.145e+00
6.107e+00
6.119e+00
6.170e+00
6.167e+00
6.144e+00
6.157e+00
6.151e+00
6.186e+00
6.272e+00
6.322e+00
6.366e+00
6.361e+00
6.282e+00
6.182e+00
6.201e+00
6.277e+00
6.272e+00
6.185e+00
6.105e+00
6.094e+00
6.148e+00
6.206e+00
6.232e+00
6.252e+00
6.284e+00
6.290e+00
6.253e+00
6.242e+00
6.252e+00
6.218e+00
6.149e+00
6.084e+00
6.069e+00
6.182e+00
6.285e+00
6.308e+00
6.264e+00
6.195e+00
6.124e+00
6.082e+00
6.033e+00
6.029e+00
6.110e+00
6.185e+00
6.248e+00
6.241e+00
6.142e+00
6.076e+00
6.078e+00
6.078e+00
6.040e+00
6.099e+00
6.189e+00
6.117e+00
6.028e+00
6.019e+00
5.982e+00
5.908e+00
5.858e+00
5.895e+00
6.055e+00
6.187e+00
6.224e+00
6.158e+00
6.051e+00
5.996e+00
6.021e+00
6.085e+00
6.147e+00
6.112e+00
6.002e+00
5.955e+00
5.934e+00
5.905e+00
5.859e+00
5.898e+00
6.037e+00
6.143e+00
6.144e+00
6.127e+00
6.149e+00
6.168e+00
6.217e+00
6.273e+00
6.255e+00
6.244e+00
6.314e+00
6.380e+00
6.426e+00
6.440e+00
6.458e+00
6.499e+00
6.439e+00
6.337e+00
6.287e+00
6.292e+00
6.254e+00
6.174e+00
6.322e+00
6.320e+00
6.254e+00
6.151e+00
6.125e+00
6.171e+00
6.157e+00
6.060e+00
5.995e+00
6.066e+00
6.164e+00
6.198e+00
6.193e+00
6.187e+00
6.149e+00
6.160e+00
6.194e+00
6.232e+00
6.238e+00
6.188e+00
6.131e+00
6.127e+00
6.165e+00
6.219e+00
6.266e+00
6.293e+00
6.257e+00
6.172e+00
6.133e+00
6.123e+00
6.059e+00
6.031e+00
6.052e+00
6.118e+00
6.245e+00
6.257e+00
6.159e+00
6.114e+00
6.095e+00
6.053e+00
6.004e+00
6.076e+00
6.137e+00
6.024e+00
5.918e+00
5.934e+00
5.973e+00
5.966e+00
5.939e+00
5.946e+00
6.077e+00
6.208e+00
6.215e+00
6.109e+00
6.005e+00
5.986e+00
6.034e+00
6.128e+00
6.218e+00
6.202e+00
6.069e+00
5.977e+00
5.971e+00
5.938e+00
5.823e+00
5.824e+00
5.978e+00
6.120e+00
6.169e+00
6.163e+00
6.146e+00
6.159e+00
6.258e+00
6.351e+00
6.359e+00
6.358e+00
6.410e+00
6.447e+00
6.466e+00
6.443e+00
6.402e+00
6.387e+00
6.424e+00
6.441e+00
6.358e+00
6.209e+00
6.150e+00
6.214e+00
6.245e+00
6.197e+00
6.146e+00
6.163e+00
6.322e+00
6.305e+00
6.293e+00
6.285e+00
6.251e+00
6.182e+00
6.125e+00
6.115e+00
6.076e+00
5.963e+00
5.895e+00
6.004e+00
6.134e+00
6.176e+00
6.200e+00
6.220e+00
6.154e+00
6.159e+00
6.229e+00
6.266e+00
6.240e+00
6.184e+00
6.150e+00
6.146e+00
6.173e+00
6.225e+00
6.250e+00
6.245e+00
6.240e+00
6.189e+00
6.126e+00
6.075e+00
6.004e+00
6.016e+00
6.032e+00
6.023e+00
6.141e+00
6.204e+00
6.196e+00
6.216e+00
6.188e+00
6.083e+00
6.008e+00
6.061e+00
6.084e+00
5.988e+00
5.910e+00
5.943e+00
6.008e+00
6.016e+00
6.036e+00
6.073e+00
6.117e+00
6.174e+00
6.137e+00
6.047e+00
6.022e+00
6.078e+00
6.143e+00
6.197e+00
6.230e+00
6.217e+00
6.114e+00
6.020e+00
6.042e+00
6.037e+00
5.914e+00
5.901e+00
6.017e+00
6.104e+00
6.131e+00
6.148e+00
6.175e+00
6.196e+00
6.271e+00
6.357e+00
6.388e+00
6.396e+00
6.421e+00
6.406e+00
6.383e+00
6.387e+00
6.360e+00
6.295e+00
6.294e+00
6.307e+00
6.242e+00
6.147e+00
6.149e+00
6.220e+00
6.231e+00
6.195e+00
6.178e+00
6.185e+00
6.149e+00
6.301e+00
6.285e+00
6.266e+00
6.253e+00
6.242e+00
6.200e+00
6.134e+00
6.112e+00
6.079e+00
5.984e+00
5.932e+00
5.977e+00
6.048e+00
6.075e+00
6.146e+00
6.239e+00
6.206e+00
6.169e+00
6.217e+00
6.251e+00
6.211e+00
6.163e+00
6.164e+00
6.131e+00
6.120e+00
6.197e+00
6.226e+00
6.185e+00
6.188e+00
6.172e+00
6.093e+00
6.007e+00
5.967e+00
6.061e+00
6.137e+00
6.071e+00
6.071e+00
6.168e+00
6.184e+00
6.176e+00
6.152e+00
6.082e+00
6.021e+00
6.033e+00
6.029e+00
5.950e+00
5.909e+00
5.977e+00
6.028e+00
6.017e+00
6.057e+00
6.088e+00
6.025e+00
6.016e+00
5.972e+00
5.923e+00
6.001e+00
6.147e+00
6.230e+00
6.248e+00
6.222e+00
6.202e+00
6.130e+00
6.033e+00
6.057e+00
6.116e+00
6.053e+00
6.027e+00
6.066e+00
6.077e+00
6.065e+00
6.107e+00
6.171e+00
6.194e+00
6.244e+00
6.298e+00
6.306e+00
6.300e+00
6.325e+00
6.328e+00
6.306e+00
6.323e+00
6.309e+00
6.235e+00
6.207e+00
6.212e+00
6.186e+00
6.220e+00
6.279e+00
6.277e+00
6.257e+00
6.243e+00
6.247e+00
6.226e+00
6.125e+00
6.068e+00
6.171e+00
6.361e+00
6.330e+00
6.278e+00
6.235e+00
6.218e+00
6.215e+00
6.204e+00
6.180e+00
6.179e+00
6.160e+00
6.075e+00
5.976e+00
5.898e+00
5.886e+00
5.911e+00
6.052e+00
6.219e+00
6.244e+00
6.199e+00
6.204e+00
6.206e+00
6.164e+00
6.138e+00
6.177e+00
6.148e+00
6.114e+00
6.201e+00
6.259e+00
6.215e+00
6.155e+00
6.122e+00
6.062e+00
5.973e+00
5.933e+00
6.028e+00
6.126e+00
6.072e+00
6.038e+00
6.107e+00
6.076e+00
6.019e+00
6.053e+00
6.072e+00
6.033e+00
6.008e+00
5.981e+00
5.908e+00
5.910e+00
5.991e+00
6.001e+00
6.013e+00
6.046e+00
6.007e+00
5.893e+00
5.837e+00
5.788e+00
5.779e+00
5.947e+00
6.140e+00
6.227e+00
6.216e+00
6.176e+00
6.164e+00
6.115e+00
6.016e+00
5.998e+00
6.072e+00
6.117e+00
6.123e+00
6.112e+00
6.111e+00
6.109e+00
6.133e+00
6.130e+00
6.101e+00
6.161e+00
6.214e+00
6.206e+00
6.240e+00
6.296e+00
6.303e+00
6.260e+00
6.239e+00
6.233e+00
6.241e+00
6.276e+00
6.281e+00
6.262e+00
6.321e+00
6.358e+00
6.321e+00
6.306e+00
6.282e+00
6.253e+00
6.230e+00
6.139e+00
6.063e+00
6.113e+00
6.150e+00
6.162e+00
6.344e+00
6.385e+00
6.364e+00
6.291e+00
6.233e+00
6.223e+00
6.222e+00
6.227e+00
6.240e+00
6.242e+00
6.213e+00
6.109e+00
5.974e+00
5.869e+00
5.844e+00
5.911e+00
6.060e+00
6.217e+00
6.271e+00
6.252e+00
6.239e+00
6.186e+00
6.130e+00
6.139e+00
6.193e+00
6.184e+00
6.153e+00
6.210e+00
6.278e+00
6.240e+00
6.124e+00
6.040e+00
6.000e+00
5.965e+00
5.923e+00
5.915e+00
5.967e+00
5.985e+00
6.003e+00
6.047e+00
6.004e+00
6.003e+00
6.065e+00
6.050e+00
6.009e+00
6.010e+00
5.972e+00
5.864e+00
5.899e+00
6.001e+00
5.998e+00
6.040e+00
6.098e+00
6.092e+00
6.013e+00
5.894e+00
5.813e+00
5.790e+00
5.911e+00
6.082e+00
6.162e+00
6.121e+00
6.092e+00
6.121e+00
6.106e+00
6.032e+00
5.972e+00
6.011e+00
6.134e+00
6.194e+00
6.174e+00
6.173e+00
6.193e+00
6.196e+00
6.100e+00
5.976e+00
6.046e+00
6.130e+00
6.141e+00
6.211e+00
6.272e+00
6.219e+00
6.109e+00
6.080e+00
6.153e+00
6.278e+00
6.360e+00
6.357e+00
6.319e+00
6.338e+00
6.362e+00
6.353e+00
6.355e+00
6.315e+00
6.263e+00
6.267e+00
6.243e+00
6.191e+00
6.202e+00
6.225e+00
6.253e+00
6.290e+00
6.276e+00
6.316e+00
6.358e+00
6.348e+00
6.279e+00
6.235e+00
6.261e+00
6.276e+00
6.266e+00
6.256e+00
6.232e+00
6.182e+00
6.095e+00
6.006e+00
5.948e+00
5.952e+00
6.038e+00
6.134e+00
6.201e+00
6.218e+00
6.216e+00
6.219e+00
6.160e+00
6.112e+00
6.154e+00
6.184e+00
6.150e+00
6.119e+00
6.152e+00
6.199e+00
6.131e+00
5.996e+00
5.883e+00
5.856e+00
5.924e+00
5.950e+00
5.916e+00
5.965e+00
6.052e+00
6.077e+00
6.046e+00
6.031e+00
6.089e+00
6.122e+00
6.049e+00
6.000e+00
6.047e+00
6.034e+00
5.886e+00
5.885e+00
5.997e+00
6.018e+00
6.041e+00
6.104e+00
6.166e+00
6.133e+00
6.006e+00
5.952e+00
5.903e+00
5.902e+00
5.998e+00
6.089e+00
6.075e+00
6.020e+00
6.021e+00
6.012e+00
5.949e+00
5.853e+00
5.871e+00
6.066e+00
6.206e+00
6.211e+00
6.188e+00
6.203e+00
6.190e+00
6.059e+00
5.919e+00
6.008e+00
6.118e+00
6.134e+00
6.171e+00
6.206e+00
6.134e+00
5.997e+00
5.996e+00
6.158e+00
6.300e+00
6.323e+00
6.283e+00
6.250e+00
6.268e+00
6.317e+00
6.353e+00
6.368e+00
6.327e+00
6.278e+00
6.317e+00
6.352e+00
6.309e+00
6.273e+00
6.269e+00
6.313e+00
6.360e+00
6.305e+00
6.202e+00
6.320e+00
6.323e+00
6.298e+00
6.258e+00
6.237e+00
6.274e+00
6.285e+00
6.253e+00
6.216e+00
6.161e+00
6.093e+00
6.074e+00
6.072e+00
6.055e+00
6.055e+00
6.116e+00
6.164e+00
6.140e+00
6.084e+00
6.085e+00
6.136e+00
6.134e+00
6.116e+00
6.157e+00
6.164e+00
6.108e+00
6.086e+00
6.139e+00
6.173e+00
6.070e+00
5.925e+00
5.834e+00
5.806e+00
5.946e+00
6.072e+00
6.079e+00
6.111e+00
6.198e+00
6.199e+00
6.068e+00
6.006e+00
6.058e+00
6.109e+00
6.057e+00
6.007e+00
6.052e+00
6.050e+00
5.894e+00
5.837e+00
5.950e+00
6.025e+00
6.011e+00
6.042e+00
6.144e+00
6.166e+00
6.079e+00
6.012e+00
6.004e+00
5.969e+00
5.935e+00
6.021e+00
6.096e+00
6.023e+00
5.890e+00
5.817e+00
5.783e+00
5.730e+00
5.766e+00
5.965e+00
6.157e+00
6.206e+00
6.186e+00
6.168e+00
6.109e+00
5.983e+00
5.953e+00
6.047e+00
6.120e+00
6.126e+00
6.128e+00
6.170e+00
6.157e+00
6.059e+00
6.042e+00
6.193e+00
6.276e+00
6.184e+00
6.096e+00
6.112e+00
6.170e+00
6.257e+00
6.316e+00
6.325e+00
6.284e+00
6.257e+00
6.317e+00
6.352e+00
6.287e+00
6.212e+00
6.212e+00
6.290e+00
6.350e+00
6.328e+00
6.276e+00
6.248e+00
6.214e+00
6.331e+00
6.333e+00
6.296e+00
6.264e+00
6.268e+00
6.251e+00
6.234e+00
6.207e+00
6.168e+00
6.150e+00
6.109e+00
6.064e+00
6.078e+00
6.102e+00
6.100e+00
6.074e+00
6.084e+00
6.114e+00
6.069e+00
5.976e+00
5.965e+00
6.071e+00
6.151e+00
6.161e+00
6.164e+00
6.156e+00
6.140e+00
6.163e+00
6.227e+00
6.252e+00
6.173e+00
6.058e+00
5.968e+00
5.891e+00
5.985e+00
6.148e+00
6.181e+00
6.163e+00
6.202e+00
6.160e+00
5.993e+00
5.942e+00
6.041e+00
6.142e+00
6.111e+00
6.019e+00
5.988e+00
5.942e+00
5.845e+00
5.829e+00
5.937e+00
6.056e+00
6.028e+00
5.970e+00
6.054e+00
6.151e+00
6.151e+00
6.050e+00
6.050e+00
6.037e+00
5.915e+00
5.912e+00
6.031e+00
6.022e+00
5.884e+00
5.792e+00
5.770e+00
5.747e+00
5.775e+00
5.889e+00
6.051e+00
6.130e+00
6.155e+00
6.133e+00
6.043e+00
5.967e+00
6.015e+00
6.060e+00
6.037e+00
6.033e+00
6.069e+00
6.163e+00
6.215e+00
6.175e+00
6.141e+00
6.214e+00
6.219e+00
6.041e+00
5.919e+00
5.999e+00
6.111e+00
6.216e+00
6.285e+00
6.300e+00
6.292e+00
6.271e+00
6.267e+00
6.266e+00
6.219e+00
6.158e+00
6.196e+00
6.286e+00
6.301e+00
6.303e+00
6.325e+00
6.266e+00
6.159e+00
6.141e+00
6.345e+00
6.331e+00
6.322e+00
6.327e+00
6.305e+00
6.249e+00
6.192e+00
6.144e+00
6.118e+00
6.141e+00
6.143e+00
6.143e+00
6.169e+00
6.180e+00
6.163e+00
6.086e+00
6.016e+00
6.035e+00
6.037e+00
5.974e+00
5.949e+00
6.058e+00
6.169e+00
6.184e+00
6.147e+00
6.151e+00
6.202e+00
6.256e+00
6.273e+00
6.274e+00
6.228e+00
6.148e+00
6.052e+00
5.950e+00
5.969e+00
6.126e+00
6.188e+00
6.125e+00
6.082e+00
6.036e+00
5.968e+00
5.987e+00
6.099e+00
6.197e+00
6.163e+00
6.046e+00
5.950e+00
5.871e+00
5.863e+00
5.920e+00
6.015e+00
6.117e+00
6.081e+00
5.934e+00
5.951e+00
6.092e+00
6.142e+00
6.031e+00
5.987e+00
6.008e+00
5.899e+00
5.831e+00
5.906e+00
5.938e+00
5.886e+00
5.867e+00
5.860e+00
5.795e+00
5.794e+00
5.880e+00
5.968e+00
6.016e+00
6.083e+00
6.080e+00
5.988e+00
5.961e+00
6.031e+00
6.022e+00
5.924e+00
5.931e+00
6.052e+00
6.168e+00
6.213e+00
6.201e+00
6.171e+00
6.176e+00
6.120e+00
5.924e+00
5.783e+00
5.904e+00
6.078e+00
6.208e+00
6.293e+00
6.326e+00
[truncated: 31,635 more rows]
