# Supplementary material for: Large scale coherent magnetohydrodynamic oscillations in a sunspot
Source: Nat Commun. 2022 Jan 25;13:479. doi: 10.1038/s41467-022-28136-8 (PMC8789893; doi:10.1038/s41467-022-28136-8)
Supplement: Supplementary file 4 — Source data [file 41467_2022_28136_MOESM4_ESM.zip › Source Data/Fig8a.csv]

# Cs (km/s)
6.504e+00
6.498e+00
6.520e+00
6.532e+00
6.469e+00
6.439e+00
6.493e+00
6.554e+00
6.529e+00
6.489e+00
6.506e+00
6.512e+00
6.490e+00
6.455e+00
6.435e+00
6.488e+00
6.541e+00
6.521e+00
6.499e+00
6.428e+00
6.466e+00
6.515e+00
6.537e+00
6.533e+00
6.494e+00
6.480e+00
6.485e+00
6.478e+00
6.492e+00
6.490e+00
6.521e+00
6.546e+00
6.622e+00
6.650e+00
6.584e+00
6.500e+00
6.469e+00
6.459e+00
6.445e+00
6.493e+00
6.560e+00
6.578e+00
6.557e+00
6.481e+00
6.415e+00
6.404e+00
6.429e+00
6.471e+00
6.484e+00
6.465e+00
6.612e+00
6.583e+00
6.543e+00
6.561e+00
6.629e+00
6.677e+00
6.636e+00
6.550e+00
6.512e+00
6.511e+00
6.502e+00
6.520e+00
6.553e+00
6.543e+00
6.502e+00
6.419e+00
6.354e+00
6.375e+00
6.427e+00
6.464e+00
6.475e+00
6.480e+00
6.639e+00
6.610e+00
6.567e+00
6.564e+00
6.607e+00
6.664e+00
6.640e+00
6.562e+00
6.536e+00
6.544e+00
6.526e+00
6.491e+00
6.476e+00
6.466e+00
6.463e+00
6.430e+00
6.390e+00
6.413e+00
6.439e+00
6.460e+00
6.472e+00
6.485e+00
6.476e+00
6.500e+00
6.475e+00
6.459e+00
6.474e+00
6.509e+00
6.552e+00
6.593e+00
6.644e+00
6.610e+00
6.555e+00
6.534e+00
6.558e+00
6.583e+00
6.556e+00
6.526e+00
6.538e+00
6.552e+00
6.516e+00
6.455e+00
6.419e+00
6.420e+00
6.450e+00
6.453e+00
6.441e+00
6.442e+00
6.423e+00
6.442e+00
6.476e+00
6.497e+00
6.481e+00
6.451e+00
6.520e+00
6.516e+00
6.473e+00
6.405e+00
6.421e+00
6.488e+00
6.503e+00
6.489e+00
6.604e+00
6.588e+00
6.584e+00
6.623e+00
6.641e+00
6.584e+00
6.514e+00
6.497e+00
6.542e+00
6.551e+00
6.492e+00
6.481e+00
6.512e+00
6.530e+00
6.504e+00
6.460e+00
6.435e+00
6.434e+00
6.426e+00
6.398e+00
6.399e+00
6.404e+00
6.392e+00
6.427e+00
6.480e+00
6.513e+00
6.507e+00
6.497e+00
6.577e+00
6.532e+00
6.503e+00
6.500e+00
6.463e+00
6.401e+00
6.425e+00
6.495e+00
6.500e+00
6.476e+00
6.478e+00
6.488e+00
6.510e+00
6.547e+00
6.538e+00
6.522e+00
6.555e+00
6.606e+00
6.623e+00
6.596e+00
6.535e+00
6.482e+00
6.475e+00
6.528e+00
6.536e+00
6.459e+00
6.441e+00
6.496e+00
6.535e+00
6.525e+00
6.491e+00
6.457e+00
6.427e+00
6.356e+00
6.293e+00
6.324e+00
6.371e+00
6.389e+00
6.425e+00
6.455e+00
6.477e+00
6.501e+00
6.533e+00
6.548e+00
6.620e+00
6.568e+00
6.536e+00
6.503e+00
6.477e+00
6.464e+00
6.446e+00
6.455e+00
6.481e+00
6.487e+00
6.487e+00
6.496e+00
6.498e+00
6.515e+00
6.557e+00
6.539e+00
6.509e+00
6.545e+00
6.601e+00
6.596e+00
6.544e+00
6.497e+00
6.467e+00
6.461e+00
6.491e+00
6.487e+00
6.426e+00
6.432e+00
6.523e+00
6.581e+00
6.553e+00
6.493e+00
6.421e+00
6.377e+00
6.324e+00
6.280e+00
6.324e+00
6.389e+00
6.405e+00
6.413e+00
6.422e+00
6.448e+00
6.489e+00
6.519e+00
6.527e+00
6.518e+00
6.668e+00
6.636e+00
6.590e+00
6.556e+00
6.502e+00
6.453e+00
6.453e+00
6.470e+00
6.484e+00
6.476e+00
6.475e+00
6.506e+00
6.546e+00
6.567e+00
6.587e+00
6.609e+00
6.570e+00
6.521e+00
6.515e+00
6.540e+00
6.543e+00
6.506e+00
6.459e+00
6.419e+00
6.417e+00
6.447e+00
6.441e+00
6.418e+00
6.472e+00
6.556e+00
6.584e+00
6.539e+00
6.473e+00
6.396e+00
6.376e+00
6.379e+00
6.343e+00
6.346e+00
6.365e+00
6.349e+00
6.377e+00
6.426e+00
6.472e+00
6.505e+00
6.504e+00
6.490e+00
6.489e+00
6.678e+00
6.645e+00
6.600e+00
6.560e+00
6.510e+00
6.462e+00
6.437e+00
6.451e+00
6.489e+00
6.494e+00
6.490e+00
6.528e+00
6.578e+00
6.607e+00
6.625e+00
6.636e+00
6.593e+00
6.534e+00
6.494e+00
6.485e+00
6.493e+00
6.482e+00
6.441e+00
6.398e+00
6.400e+00
6.408e+00
6.386e+00
6.400e+00
6.485e+00
6.529e+00
6.525e+00
6.514e+00
6.483e+00
6.424e+00
6.419e+00
6.422e+00
6.364e+00
6.334e+00
6.312e+00
6.286e+00
6.363e+00
6.462e+00
6.505e+00
6.493e+00
6.458e+00
6.447e+00
6.459e+00
6.499e+00
6.655e+00
6.634e+00
6.613e+00
6.592e+00
6.562e+00
6.529e+00
6.488e+00
6.441e+00
6.440e+00
6.472e+00
6.487e+00
6.510e+00
6.550e+00
6.555e+00
6.541e+00
6.539e+00
6.565e+00
6.565e+00
6.548e+00
6.515e+00
6.480e+00
6.462e+00
6.455e+00
6.441e+00
6.439e+00
6.439e+00
6.404e+00
6.366e+00
6.391e+00
6.449e+00
6.461e+00
6.469e+00
6.493e+00
6.468e+00
6.414e+00
6.403e+00
6.368e+00
6.318e+00
6.329e+00
6.329e+00
6.322e+00
6.398e+00
6.488e+00
6.523e+00
6.481e+00
6.412e+00
6.399e+00
6.428e+00
6.482e+00
6.497e+00
6.607e+00
6.582e+00
6.577e+00
6.582e+00
6.571e+00
6.544e+00
6.510e+00
6.464e+00
6.434e+00
6.428e+00
6.433e+00
6.483e+00
6.535e+00
6.512e+00
6.464e+00
6.448e+00
6.483e+00
6.512e+00
6.528e+00
6.513e+00
6.474e+00
6.444e+00
6.432e+00
6.437e+00
6.457e+00
6.435e+00
6.397e+00
6.394e+00
6.414e+00
6.423e+00
6.428e+00
6.456e+00
6.464e+00
6.419e+00
6.373e+00
6.354e+00
6.304e+00
6.278e+00
6.328e+00
6.375e+00
6.387e+00
6.424e+00
6.482e+00
6.516e+00
6.493e+00
6.427e+00
6.387e+00
6.409e+00
6.488e+00
6.515e+00
6.496e+00
6.614e+00
6.572e+00
6.552e+00
6.551e+00
6.558e+00
6.556e+00
6.534e+00
6.518e+00
6.490e+00
6.443e+00
6.419e+00
6.416e+00
6.447e+00
6.469e+00
6.442e+00
6.408e+00
6.389e+00
6.399e+00
6.439e+00
6.475e+00
6.474e+00
6.449e+00
6.432e+00
6.431e+00
6.449e+00
6.457e+00
6.413e+00
6.392e+00
6.412e+00
6.436e+00
6.449e+00
6.459e+00
6.469e+00
6.439e+00
6.409e+00
6.405e+00
6.398e+00
6.359e+00
6.330e+00
6.366e+00
6.411e+00
6.409e+00
6.414e+00
6.452e+00
6.493e+00
6.495e+00
6.446e+00
6.400e+00
6.430e+00
6.532e+00
6.540e+00
6.485e+00
6.487e+00
6.647e+00
6.625e+00
6.577e+00
6.539e+00
6.527e+00
6.517e+00
6.499e+00
6.490e+00
6.511e+00
6.522e+00
6.499e+00
6.474e+00
6.461e+00
6.461e+00
6.430e+00
6.381e+00
6.357e+00
6.345e+00
6.354e+00
6.407e+00
6.451e+00
6.457e+00
6.436e+00
6.415e+00
6.422e+00
6.457e+00
6.467e+00
6.451e+00
6.466e+00
6.477e+00
6.496e+00
6.534e+00
6.531e+00
6.478e+00
6.413e+00
6.414e+00
6.450e+00
6.475e+00
6.454e+00
6.414e+00
6.412e+00
6.421e+00
6.399e+00
6.375e+00
6.407e+00
6.476e+00
6.510e+00
6.463e+00
6.411e+00
6.458e+00
6.555e+00
6.522e+00
6.427e+00
6.434e+00
6.492e+00
6.622e+00
6.644e+00
6.653e+00
6.606e+00
6.541e+00
6.515e+00
6.503e+00
6.464e+00
6.445e+00
6.491e+00
6.537e+00
6.537e+00
6.507e+00
6.491e+00
6.501e+00
6.468e+00
6.404e+00
6.365e+00
6.373e+00
6.422e+00
6.455e+00
6.448e+00
6.434e+00
6.397e+00
6.354e+00
6.386e+00
6.463e+00
6.482e+00
6.491e+00
6.531e+00
6.553e+00
6.572e+00
6.607e+00
6.585e+00
6.482e+00
6.384e+00
6.389e+00
6.427e+00
6.447e+00
6.434e+00
6.422e+00
6.436e+00
6.445e+00
6.412e+00
6.349e+00
6.371e+00
6.467e+00
6.531e+00
6.485e+00
6.407e+00
6.431e+00
6.496e+00
6.462e+00
6.396e+00
6.430e+00
6.482e+00
6.592e+00
6.596e+00
6.615e+00
6.649e+00
6.634e+00
6.568e+00
6.532e+00
6.523e+00
6.485e+00
6.448e+00
6.490e+00
6.552e+00
6.555e+00
6.522e+00
6.520e+00
6.539e+00
6.508e+00
6.465e+00
6.434e+00
6.432e+00
6.477e+00
6.493e+00
6.448e+00
6.410e+00
6.347e+00
6.280e+00
6.326e+00
6.424e+00
6.447e+00
6.453e+00
6.487e+00
6.513e+00
6.533e+00
6.544e+00
6.502e+00
6.414e+00
6.343e+00
6.363e+00
6.394e+00
6.395e+00
6.371e+00
6.379e+00
6.438e+00
6.487e+00
6.458e+00
6.378e+00
6.375e+00
6.447e+00
6.501e+00
6.463e+00
6.389e+00
6.401e+00
6.449e+00
6.454e+00
6.447e+00
6.480e+00
6.496e+00
6.495e+00
6.543e+00
6.556e+00
6.561e+00
6.588e+00
6.637e+00
6.634e+00
6.581e+00
6.540e+00
6.517e+00
6.498e+00
6.487e+00
6.508e+00
6.534e+00
6.536e+00
6.536e+00
6.551e+00
6.539e+00
6.498e+00
6.490e+00
6.480e+00
6.448e+00
6.447e+00
6.481e+00
6.459e+00
6.400e+00
6.308e+00
6.226e+00
6.261e+00
6.365e+00
6.418e+00
6.418e+00
6.411e+00
6.418e+00
6.435e+00
6.413e+00
6.344e+00
6.320e+00
6.337e+00
6.376e+00
6.401e+00
6.405e+00
6.376e+00
6.363e+00
6.430e+00
6.508e+00
6.477e+00
6.412e+00
6.409e+00
6.441e+00
6.450e+00
6.397e+00
6.342e+00
6.360e+00
6.403e+00
6.423e+00
6.458e+00
6.494e+00
6.500e+00
6.512e+00
6.570e+00
6.489e+00
6.514e+00
6.524e+00
6.512e+00
6.522e+00
6.562e+00
6.592e+00
6.551e+00
6.513e+00
6.498e+00
6.472e+00
6.477e+00
6.513e+00
6.506e+00
6.468e+00
6.465e+00
6.501e+00
6.523e+00
6.508e+00
6.504e+00
6.527e+00
6.512e+00
6.462e+00
6.430e+00
6.460e+00
6.456e+00
6.390e+00
6.289e+00
6.211e+00
6.245e+00
6.364e+00
6.451e+00
6.432e+00
6.365e+00
6.337e+00
6.356e+00
6.322e+00
6.255e+00
6.289e+00
6.373e+00
6.420e+00
6.424e+00
6.425e+00
6.405e+00
6.383e+00
6.434e+00
6.490e+00
6.460e+00
6.437e+00
6.445e+00
6.453e+00
6.435e+00
6.380e+00
6.325e+00
6.313e+00
6.333e+00
6.345e+00
6.397e+00
6.445e+00
6.480e+00
6.532e+00
6.580e+00
6.531e+00
6.486e+00
6.482e+00
6.494e+00
6.500e+00
6.505e+00
6.517e+00
6.532e+00
6.538e+00
6.519e+00
6.499e+00
6.515e+00
6.532e+00
6.515e+00
6.449e+00
6.424e+00
6.437e+00
6.438e+00
6.464e+00
6.525e+00
6.531e+00
6.491e+00
6.464e+00
6.459e+00
6.460e+00
6.476e+00
6.514e+00
6.545e+00
6.536e+00
6.494e+00
6.449e+00
6.436e+00
6.426e+00
6.406e+00
6.377e+00
6.340e+00
6.346e+00
6.420e+00
6.486e+00
6.455e+00
6.366e+00
6.325e+00
6.342e+00
6.321e+00
6.298e+00
6.360e+00
6.449e+00
6.477e+00
6.452e+00
6.430e+00
6.412e+00
6.405e+00
6.428e+00
6.417e+00
6.382e+00
6.411e+00
6.441e+00
6.448e+00
6.443e+00
6.422e+00
6.361e+00
6.308e+00
6.326e+00
6.351e+00
6.376e+00
6.382e+00
6.413e+00
6.485e+00
6.553e+00
6.600e+00
6.593e+00
6.587e+00
6.562e+00
6.513e+00
6.473e+00
6.466e+00
6.475e+00
6.497e+00
6.521e+00
6.550e+00
6.573e+00
6.573e+00
6.544e+00
6.528e+00
6.553e+00
6.548e+00
6.499e+00
6.426e+00
6.409e+00
6.450e+00
6.482e+00
6.515e+00
6.572e+00
6.598e+00
6.558e+00
6.482e+00
6.416e+00
6.404e+00
6.450e+00
6.482e+00
6.491e+00
6.507e+00
6.476e+00
6.425e+00
6.407e+00
6.410e+00
6.418e+00
6.447e+00
6.475e+00
6.470e+00
6.466e+00
6.472e+00
6.443e+00
6.384e+00
6.354e+00
6.350e+00
6.356e+00
6.398e+00
6.475e+00
6.523e+00
6.494e+00
6.452e+00
6.424e+00
6.401e+00
6.406e+00
6.405e+00
6.356e+00
6.318e+00
6.353e+00
6.375e+00
6.388e+00
6.401e+00
6.405e+00
6.374e+00
6.337e+00
6.372e+00
6.413e+00
6.411e+00
6.381e+00
6.379e+00
6.408e+00
6.485e+00
6.572e+00
6.627e+00
6.602e+00
6.569e+00
6.577e+00
6.595e+00
6.575e+00
6.513e+00
6.456e+00
6.436e+00
6.444e+00
6.477e+00
6.516e+00
6.560e+00
6.595e+00
6.592e+00
6.553e+00
6.535e+00
6.553e+00
6.547e+00
6.497e+00
6.429e+00
6.414e+00
6.466e+00
6.512e+00
6.543e+00
6.582e+00
6.602e+00
6.559e+00
6.459e+00
6.376e+00
6.364e+00
6.412e+00
6.432e+00
6.442e+00
6.479e+00
6.450e+00
6.390e+00
6.403e+00
6.427e+00
6.402e+00
6.422e+00
6.497e+00
6.502e+00
6.451e+00
6.423e+00
6.389e+00
6.338e+00
6.314e+00
6.318e+00
6.388e+00
6.491e+00
6.548e+00
6.528e+00
6.433e+00
6.370e+00
6.367e+00
6.373e+00
6.393e+00
6.386e+00
6.346e+00
6.326e+00
6.330e+00
6.314e+00
6.321e+00
6.340e+00
6.357e+00
6.391e+00
6.412e+00
6.436e+00
6.452e+00
6.445e+00
6.433e+00
6.433e+00
6.422e+00
6.456e+00
6.549e+00
6.623e+00
6.654e+00
6.599e+00
6.564e+00
6.512e+00
6.523e+00
6.563e+00
6.549e+00
6.495e+00
6.466e+00
6.460e+00
6.457e+00
6.469e+00
6.495e+00
6.537e+00
6.563e+00
6.541e+00
6.497e+00
6.497e+00
6.519e+00
6.507e+00
6.455e+00
6.415e+00
6.431e+00
6.483e+00
6.517e+00
6.532e+00
6.540e+00
6.545e+00
6.538e+00
6.469e+00
6.388e+00
6.358e+00
6.372e+00
6.390e+00
6.441e+00
6.493e+00
6.446e+00
6.356e+00
6.367e+00
6.394e+00
6.349e+00
6.384e+00
6.489e+00
6.486e+00
6.402e+00
6.375e+00
6.350e+00
6.292e+00
6.271e+00
6.305e+00
6.411e+00
6.516e+00
6.521e+00
6.442e+00
6.329e+00
6.268e+00
6.290e+00
6.352e+00
6.412e+00
6.416e+00
6.374e+00
6.345e+00
6.320e+00
6.286e+00
6.269e+00
6.286e+00
6.330e+00
6.413e+00
6.473e+00
6.478e+00
6.460e+00
6.446e+00
6.463e+00
6.500e+00
6.494e+00
6.492e+00
6.561e+00
6.639e+00
6.686e+00
6.692e+00
6.688e+00
6.712e+00
6.685e+00
6.622e+00
6.602e+00
6.615e+00
6.562e+00
6.515e+00
6.578e+00
6.593e+00
6.548e+00
6.475e+00
6.464e+00
6.488e+00
6.470e+00
6.427e+00
6.432e+00
6.454e+00
6.468e+00
6.478e+00
6.496e+00
6.521e+00
6.508e+00
6.470e+00
6.447e+00
6.468e+00
6.491e+00
6.474e+00
6.426e+00
6.408e+00
6.451e+00
6.514e+00
6.546e+00
6.546e+00
6.536e+00
6.527e+00
6.532e+00
6.471e+00
6.375e+00
6.330e+00
6.309e+00
6.323e+00
6.426e+00
6.484e+00
6.435e+00
6.366e+00
6.364e+00
6.353e+00
6.317e+00
6.392e+00
6.500e+00
6.473e+00
6.369e+00
6.339e+00
6.357e+00
6.375e+00
6.395e+00
6.416e+00
6.469e+00
6.509e+00
6.459e+00
6.360e+00
6.278e+00
6.244e+00
6.277e+00
6.364e+00
6.441e+00
6.456e+00
6.414e+00
6.376e+00
6.349e+00
6.302e+00
6.237e+00
6.239e+00
6.300e+00
6.392e+00
6.456e+00
6.462e+00
6.442e+00
6.431e+00
6.469e+00
6.539e+00
6.573e+00
6.580e+00
6.614e+00
6.653e+00
6.684e+00
6.678e+00
6.651e+00
6.624e+00
6.636e+00
6.658e+00
6.625e+00
6.556e+00
6.538e+00
6.571e+00
6.535e+00
6.473e+00
6.468e+00
6.515e+00
6.571e+00
6.555e+00
6.578e+00
6.588e+00
6.546e+00
6.486e+00
6.468e+00
6.465e+00
6.425e+00
6.370e+00
6.364e+00
6.401e+00
6.446e+00
6.474e+00
6.506e+00
6.524e+00
6.473e+00
6.441e+00
6.455e+00
6.478e+00
6.480e+00
6.465e+00
6.441e+00
6.426e+00
6.457e+00
6.515e+00
6.549e+00
6.542e+00
6.538e+00
6.530e+00
6.513e+00
6.433e+00
6.330e+00
6.302e+00
6.289e+00
6.298e+00
6.411e+00
6.462e+00
6.434e+00
6.423e+00
6.421e+00
6.367e+00
6.329e+00
6.397e+00
6.472e+00
6.437e+00
6.347e+00
6.320e+00
6.378e+00
6.472e+00
6.539e+00
6.534e+00
6.500e+00
6.477e+00
6.402e+00
6.328e+00
6.322e+00
6.334e+00
6.354e+00
6.401e+00
6.441e+00
6.461e+00
6.439e+00
6.401e+00
6.401e+00
6.388e+00
6.324e+00
6.302e+00
6.333e+00
6.374e+00
6.397e+00
6.403e+00
6.415e+00
6.429e+00
6.473e+00
6.549e+00
6.615e+00
6.636e+00
6.635e+00
6.612e+00
6.593e+00
6.597e+00
6.591e+00
6.562e+00
6.561e+00
6.574e+00
6.558e+00
6.533e+00
6.520e+00
6.525e+00
6.489e+00
6.451e+00
6.462e+00
6.501e+00
6.489e+00
6.553e+00
6.531e+00
6.541e+00
6.547e+00
6.521e+00
6.484e+00
6.474e+00
6.477e+00
6.444e+00
6.384e+00
6.343e+00
6.346e+00
6.397e+00
6.445e+00
6.483e+00
6.505e+00
6.464e+00
6.439e+00
6.465e+00
6.484e+00
6.470e+00
6.462e+00
6.466e+00
6.462e+00
6.479e+00
6.508e+00
6.522e+00
6.504e+00
6.498e+00
6.508e+00
6.486e+00
6.400e+00
6.316e+00
6.325e+00
6.358e+00
6.362e+00
6.407e+00
6.431e+00
6.411e+00
6.400e+00
6.406e+00
6.368e+00
6.334e+00
6.358e+00
6.397e+00
6.391e+00
6.350e+00
6.349e+00
6.397e+00
6.469e+00
6.509e+00
6.458e+00
6.374e+00
6.366e+00
6.333e+00
6.297e+00
6.351e+00
6.409e+00
6.431e+00
6.443e+00
6.445e+00
6.466e+00
6.455e+00
6.393e+00
6.396e+00
6.455e+00
6.452e+00
6.396e+00
6.365e+00
6.360e+00
6.351e+00
6.355e+00
6.387e+00
6.416e+00
6.465e+00
6.532e+00
6.581e+00
6.585e+00
6.578e+00
6.567e+00
6.537e+00
6.536e+00
6.537e+00
6.520e+00
6.526e+00
6.535e+00
6.534e+00
6.552e+00
6.540e+00
6.507e+00
6.492e+00
6.505e+00
6.529e+00
6.518e+00
6.449e+00
6.416e+00
6.505e+00
6.611e+00
6.573e+00
6.524e+00
6.498e+00
6.489e+00
6.473e+00
6.461e+00
6.479e+00
6.499e+00
6.495e+00
6.452e+00
6.361e+00
6.288e+00
6.315e+00
6.380e+00
6.423e+00
6.457e+00
6.447e+00
6.425e+00
6.441e+00
6.457e+00
6.461e+00
6.480e+00
6.511e+00
6.513e+00
6.520e+00
6.523e+00
6.520e+00
6.508e+00
6.479e+00
6.470e+00
6.453e+00
6.377e+00
6.309e+00
6.329e+00
6.375e+00
6.370e+00
6.361e+00
6.373e+00
6.346e+00
6.313e+00
6.340e+00
6.349e+00
6.324e+00
6.316e+00
6.338e+00
6.357e+00
6.370e+00
6.387e+00
6.392e+00
6.422e+00
6.427e+00
6.343e+00
6.250e+00
6.264e+00
6.283e+00
6.276e+00
6.335e+00
6.415e+00
6.461e+00
6.460e+00
6.442e+00
6.455e+00
6.438e+00
6.363e+00
6.335e+00
6.408e+00
6.460e+00
6.409e+00
6.352e+00
6.346e+00
6.352e+00
6.363e+00
6.376e+00
6.383e+00
6.437e+00
6.503e+00
6.524e+00
6.521e+00
6.545e+00
6.573e+00
6.546e+00
6.507e+00
6.497e+00
6.521e+00
6.544e+00
6.541e+00
6.548e+00
6.580e+00
6.561e+00
6.517e+00
6.522e+00
6.534e+00
6.531e+00
6.502e+00
6.431e+00
6.409e+00
6.473e+00
6.513e+00
6.527e+00
6.606e+00
6.631e+00
6.613e+00
6.547e+00
6.489e+00
6.465e+00
6.440e+00
6.428e+00
6.464e+00
6.501e+00
6.526e+00
6.493e+00
6.371e+00
6.271e+00
6.269e+00
6.320e+00
6.369e+00
6.420e+00
6.433e+00
6.419e+00
6.419e+00
6.423e+00
6.451e+00
6.497e+00
6.532e+00
6.529e+00
6.539e+00
6.536e+00
6.514e+00
6.497e+00
6.445e+00
6.409e+00
6.408e+00
6.373e+00
6.330e+00
6.314e+00
6.304e+00
6.305e+00
6.335e+00
6.360e+00
6.326e+00
6.292e+00
6.313e+00
6.317e+00
6.303e+00
6.309e+00
6.323e+00
6.322e+00
6.344e+00
6.366e+00
6.346e+00
6.379e+00
6.422e+00
6.400e+00
6.362e+00
6.356e+00
6.352e+00
6.314e+00
6.309e+00
6.376e+00
6.441e+00
6.431e+00
6.409e+00
6.424e+00
6.420e+00
6.367e+00
6.309e+00
6.325e+00
6.376e+00
6.376e+00
6.343e+00
6.348e+00
6.374e+00
6.389e+00
6.384e+00
6.377e+00
6.417e+00
6.466e+00
6.468e+00
6.479e+00
6.510e+00
6.518e+00
6.489e+00
6.438e+00
6.443e+00
6.518e+00
6.555e+00
6.546e+00
6.544e+00
6.557e+00
6.549e+00
6.539e+00
6.552e+00
6.541e+00
6.527e+00
6.528e+00
6.501e+00
6.490e+00
6.515e+00
6.527e+00
6.545e+00
6.578e+00
6.606e+00
6.590e+00
6.623e+00
6.623e+00
6.555e+00
6.492e+00
6.487e+00
6.469e+00
6.437e+00
6.452e+00
6.492e+00
6.528e+00
6.490e+00
6.378e+00
6.308e+00
6.318e+00
6.367e+00
6.403e+00
6.423e+00
6.414e+00
6.396e+00
6.392e+00
6.385e+00
6.411e+00
6.469e+00
6.503e+00
6.492e+00
6.497e+00
6.485e+00
6.442e+00
6.386e+00
6.326e+00
6.316e+00
6.356e+00
6.371e+00
6.360e+00
6.330e+00
6.295e+00
6.319e+00
6.399e+00
6.441e+00
6.401e+00
6.356e+00
6.344e+00
6.314e+00
6.306e+00
6.341e+00
6.359e+00
6.307e+00
6.292e+00
6.315e+00
6.302e+00
6.326e+00
6.401e+00
6.457e+00
6.492e+00
6.500e+00
6.471e+00
6.379e+00
6.297e+00
6.320e+00
6.386e+00
6.377e+00
6.347e+00
6.363e+00
6.373e+00
6.335e+00
6.263e+00
6.240e+00
6.294e+00
6.360e+00
6.372e+00
6.372e+00
6.385e+00
6.382e+00
6.363e+00
6.378e+00
6.424e+00
6.449e+00
6.442e+00
6.451e+00
6.459e+00
6.445e+00
6.422e+00
6.396e+00
6.447e+00
6.527e+00
6.523e+00
6.493e+00
6.486e+00
6.491e+00
6.516e+00
6.549e+00
6.573e+00
6.573e+00
6.574e+00
6.607e+00
6.611e+00
6.572e+00
6.549e+00
6.545e+00
6.562e+00
6.606e+00
6.635e+00
6.623e+00
6.617e+00
6.621e+00
6.612e+00
6.567e+00
6.523e+00
6.525e+00
6.507e+00
6.461e+00
6.451e+00
6.477e+00
6.506e+00
6.478e+00
6.420e+00
6.381e+00
6.398e+00
6.448e+00
6.460e+00
6.435e+00
6.395e+00
6.365e+00
6.366e+00
6.365e+00
6.373e+00
6.429e+00
6.470e+00
6.475e+00
6.475e+00
6.438e+00
6.387e+00
6.312e+00
6.246e+00
6.251e+00
6.297e+00
6.338e+00
6.366e+00
6.359e+00
6.351e+00
6.395e+00
6.465e+00
6.485e+00
6.423e+00
6.374e+00
6.383e+00
6.366e+00
6.350e+00
6.379e+00
6.395e+00
6.318e+00
6.268e+00
6.296e+00
6.311e+00
6.300e+00
6.344e+00
6.423e+00
6.496e+00
6.539e+00
6.526e+00
6.442e+00
6.328e+00
6.279e+00
6.327e+00
6.352e+00
6.317e+00
6.288e+00
6.279e+00
6.257e+00
6.212e+00
6.200e+00
6.260e+00
6.367e+00
6.423e+00
6.417e+00
6.387e+00
6.340e+00
6.299e+00
6.340e+00
6.422e+00
6.447e+00
6.422e+00
6.416e+00
6.440e+00
6.461e+00
6.455e+00
6.441e+00
6.509e+00
6.551e+00
6.466e+00
6.388e+00
6.392e+00
6.421e+00
6.480e+00
6.529e+00
6.556e+00
6.580e+00
6.598e+00
6.635e+00
6.636e+00
6.558e+00
6.505e+00
6.503e+00
6.525e+00
6.579e+00
6.621e+00
6.615e+00
6.580e+00
6.590e+00
6.652e+00
6.643e+00
6.612e+00
6.599e+00
6.597e+00
6.561e+00
6.523e+00
6.491e+00
6.452e+00
6.438e+00
6.445e+00
6.460e+00
6.452e+00
6.446e+00
6.418e+00
6.400e+00
6.428e+00
6.457e+00
6.450e+00
6.409e+00
6.378e+00
6.371e+00
6.376e+00
6.372e+00
6.393e+00
6.431e+00
6.475e+00
6.501e+00
6.453e+00
6.404e+00
6.350e+00
6.292e+00
6.267e+00
6.253e+00
6.277e+00
6.348e+00
6.378e+00
6.383e+00
6.416e+00
6.452e+00
6.436e+00
6.354e+00
6.331e+00
6.385e+00
6.395e+00
6.368e+00
6.368e+00
6.370e+00
6.315e+00
6.283e+00
6.324e+00
6.369e+00
6.345e+00
6.316e+00
6.350e+00
6.424e+00
6.477e+00
6.475e+00
6.437e+00
6.350e+00
6.246e+00
6.238e+00
6.293e+00
6.297e+00
6.253e+00
6.232e+00
6.224e+00
6.208e+00
6.203e+00
6.251e+00
6.365e+00
6.446e+00
6.441e+00
6.386e+00
6.321e+00
6.292e+00
6.348e+00
6.421e+00
6.425e+00
6.379e+00
6.366e+00
6.423e+00
6.474e+00
6.473e+00
6.465e+00
6.529e+00
6.554e+00
6.426e+00
6.305e+00
6.334e+00
6.409e+00
6.474e+00
6.505e+00
6.523e+00
6.558e+00
6.571e+00
6.584e+00
6.570e+00
6.491e+00
6.444e+00
6.463e+00
6.496e+00
6.525e+00
6.566e+00
6.589e+00
6.539e+00
6.518e+00
6.573e+00
6.641e+00
6.642e+00
6.626e+00
6.628e+00
6.624e+00
6.566e+00
6.497e+00
6.452e+00
6.419e+00
6.421e+00
6.438e+00
6.457e+00
6.462e+00
6.477e+00
6.455e+00
6.385e+00
6.356e+00
6.427e+00
6.492e+00
6.457e+00
6.404e+00
6.383e+00
6.395e+00
6.390e+00
6.382e+00
6.420e+00
6.480e+00
6.501e+00
6.455e+00
6.413e+00
6.382e+00
6.344e+00
6.305e+00
6.260e+00
6.256e+00
6.339e+00
6.402e+00
6.404e+00
6.395e+00
6.397e+00
6.353e+00
6.265e+00
6.285e+00
6.360e+00
6.379e+00
6.353e+00
6.347e+00
6.360e+00
6.342e+00
6.337e+00
6.373e+00
6.412e+00
6.387e+00
6.318e+00
6.302e+00
6.358e+00
6.403e+00
6.390e+00
6.378e+00
6.342e+00
6.239e+00
6.184e+00
6.213e+00
6.232e+00
6.218e+00
6.227e+00
6.245e+00
6.226e+00
6.206e+00
6.241e+00
6.329e+00
6.396e+00
6.404e+00
6.366e+00
6.313e+00
6.316e+00
6.374e+00
6.398e+00
6.374e+00
6.345e+00
6.357e+00
6.413e+00
6.447e+00
6.445e+00
6.436e+00
6.472e+00
6.479e+00
6.352e+00
6.234e+00
6.307e+00
6.436e+00
6.497e+00
6.512e+00
6.526e+00
[truncated: 31,635 more rows]
