# Supplementary material for: Large scale coherent magnetohydrodynamic oscillations in a sunspot
Source: Nat Commun. 2022 Jan 25;13:479. doi: 10.1038/s41467-022-28136-8 (PMC8789893; doi:10.1038/s41467-022-28136-8)
Supplement: Supplementary file 4 — Source data [file 41467_2022_28136_MOESM4_ESM.zip › Source Data/Fig6b.csv]

# Mode number	Persistence
0.000e+00 2.087e-01
1.000e+00 4.783e-02
2.000e+00 2.609e-02
3.000e+00 1.087e-01
4.000e+00 8.261e-02
5.000e+00 5.000e-01
6.000e+00 1.043e-01
7.000e+00 4.348e-03
8.000e+00 1.130e-01
9.000e+00 7.826e-02
1.000e+01 1.304e-02
1.100e+01 1.391e-01
1.200e+01 3.304e-01
1.300e+01 3.826e-01
1.400e+01 8.696e-03
1.500e+01 3.391e-01
1.600e+01 6.348e-01
1.700e+01 4.522e-01
1.800e+01 5.217e-02
1.900e+01 1.348e-01
2.000e+01 7.391e-02
2.100e+01 1.957e-01
2.200e+01 2.087e-01
2.300e+01 8.261e-02
2.400e+01 3.087e-01
2.500e+01 2.783e-01
2.600e+01 8.261e-02
2.700e+01 9.130e-02
2.800e+01 3.478e-01
2.900e+01 3.000e-01
3.000e+01 1.478e-01
3.100e+01 6.522e-02
3.200e+01 1.435e-01
3.300e+01 3.043e-01
3.400e+01 1.391e-01
3.500e+01 2.957e-01
3.600e+01 2.174e-01
3.700e+01 7.826e-02
3.800e+01 6.522e-02
3.900e+01 7.826e-02
4.000e+01 4.435e-01
4.100e+01 1.826e-01
4.200e+01 2.870e-01
4.300e+01 1.435e-01
4.400e+01 2.043e-01
4.500e+01 3.522e-01
4.600e+01 9.565e-02
4.700e+01 1.478e-01
4.800e+01 8.261e-02
4.900e+01 0.000e+00
5.000e+01 0.000e+00
