# Supplementary material for: Large scale coherent magnetohydrodynamic oscillations in a sunspot
Source: Nat Commun. 2022 Jan 25;13:479. doi: 10.1038/s41467-022-28136-8 (PMC8789893; doi:10.1038/s41467-022-28136-8)
Supplement: Supplementary file 4 — Source data [file 41467_2022_28136_MOESM4_ESM.zip › Source Data/Fig6c.csv]

# Power of each mode
1.224e+00 1.364e+00 7.162e-02 8.302e-02 2.896e+01 3.373e+02 5.708e+02 1.622e+02 1.244e+02 2.034e+02 6.303e+01 2.494e+01 3.402e+01 4.422e+01 3.882e+02 3.618e+02 2.636e+01 7.082e+00 3.959e+01 1.977e+01 3.293e+01 2.646e+01 9.451e+01 2.680e+01 1.257e+02 9.265e+01 6.536e+01 2.122e+01 5.870e+02 6.220e+02 8.700e+01 1.489e+03 3.808e+03 3.139e+03 5.825e+02 1.863e+02 1.227e+03 1.483e+03 1.670e+02 6.233e+02…
1.236e+01 1.323e+01 4.438e-01 5.651e-01 3.340e+00 1.553e+02 2.172e+02 4.192e+01 6.674e+00 3.620e+00 1.191e+01 7.061e+01 6.529e+01 2.030e+01 9.138e+01 2.603e+01 2.535e+01 6.546e+01 3.409e+01 9.994e-01 6.454e+00 4.257e+01 6.226e+01 7.072e+00 3.014e-01 4.240e+01 9.447e+01 2.520e+01 1.526e+01 6.132e+01 9.537e+00 5.207e+01 2.697e+01 3.486e+01 5.949e+01 2.829e+01 4.074e+01 3.848e+01 1.916e+01 9.419e-01…
9.941e+00 1.073e+01 4.774e-01 3.332e-01 1.261e-01 8.920e+01 2.730e+02 1.892e+02 3.978e+01 7.671e+00 1.521e+01 1.562e+01 3.605e+01 2.041e+00 7.264e+00 3.522e+01 5.219e+01 1.659e+01 4.150e+00 1.888e+00 1.645e+01 1.625e+01 4.527e+00 1.673e+00 1.188e+01 9.062e+01 5.382e+01 1.270e+01 2.483e+00 7.816e+01 4.013e+01 5.956e+01 1.933e+02 2.159e+02 5.329e+01 6.135e+01 1.493e+02 2.929e+01 1.207e+02 1.303e+01…
8.496e+00 9.516e+00 9.689e-01 9.461e-01 9.143e-01 4.760e+01 8.573e+01 4.336e+02 8.351e+01 3.157e+01 1.217e+02 1.390e+02 1.116e+02 8.859e+00 9.313e+00 4.167e+00 2.762e+01 8.933e+00 2.983e+01 1.509e+01 6.237e+00 3.006e+01 6.656e+01 2.103e+00 3.455e+01 1.023e+02 4.074e+01 1.213e+02 2.581e+02 1.466e+02 1.344e+01 3.691e+02 7.806e+02 6.331e+02 2.119e+02 5.449e+01 2.567e+02 1.223e+02 6.613e+01 5.410e+01…
4.422e+01 4.754e+01 1.340e+00 1.504e+00 3.583e+00 4.021e+02 6.622e+02 4.510e+01 4.268e+01 5.361e+01 1.662e+01 1.061e+02 2.180e+02 3.490e+01 3.880e+00 6.056e+00 8.876e+01 5.493e+01 3.817e+01 7.468e+01 1.658e+01 4.509e+00 2.613e+01 1.300e+00 4.563e+01 8.450e+01 7.704e+01 1.741e+01 5.693e+01 9.639e-01 1.907e+01 3.039e+02 1.069e+03 8.666e+02 1.735e+02 7.195e+01 2.768e+02 1.725e+02 8.940e+01 1.384e+02…
3.809e+02 4.084e+02 1.255e+01 1.368e+01 2.115e-01 1.677e+03 4.667e+03 2.091e+03 9.599e+01 7.877e+02 2.457e+03 2.939e+03 3.152e+03 2.863e+02 4.201e+02 6.315e+02 6.880e+02 4.665e+02 1.637e+02 5.411e+02 5.403e+02 2.003e+02 1.621e+03 4.153e+02 8.461e+02 1.200e+03 4.257e+02 3.934e+02 8.578e+01 1.319e+03 1.206e+03 5.209e+03 9.778e+03 7.593e+03 2.397e+03 7.758e+02 2.874e+03 3.014e+03 2.163e+03 5.673e+02…
4.882e+01 5.224e+01 1.470e+00 1.534e+00 5.737e-01 1.958e+02 3.488e+02 9.054e+01 2.613e+00 3.769e+01 1.045e+02 1.688e+02 2.964e+02 3.313e+01 1.318e+02 6.448e+01 1.248e+01 2.033e+01 1.797e+01 1.516e+01 1.163e+01 9.854e-01 3.346e+01 7.766e-01 6.144e+00 2.578e+02 2.541e+02 1.484e+01 8.313e+01 3.414e+02 7.168e+01 3.069e+02 3.506e+02 3.817e+02 2.333e+02 3.314e+01 2.957e+00 2.791e+00 3.548e+01 1.709e+01…
1.476e+00 1.598e+00 8.282e-02 7.883e-03 2.670e+00 2.890e+01 1.941e+01 4.669e+01 2.800e+01 2.549e+01 6.938e+01 9.270e+01 7.528e+01 4.531e+01 1.331e+01 5.308e+01 9.825e+01 3.414e+01 3.831e+00 4.734e+01 2.763e+01 7.953e+00 2.330e+01 1.542e+00 3.299e+01 2.569e+01 1.632e+01 4.127e+01 1.112e+02 4.366e+01 6.858e+01 2.591e+01 2.642e+01 2.653e+01 1.677e+02 1.022e+02 1.789e+01 1.812e+00 3.254e+01 1.036e+02…
3.528e+01 3.802e+01 2.006e+00 1.361e+00 5.740e-02 4.034e+02 9.471e+02 4.852e+02 2.237e+00 1.488e+02 2.234e+02 5.074e+02 5.451e+02 7.101e+01 9.469e-01 4.510e+01 2.498e+02 2.734e+02 4.274e+01 6.101e+01 3.328e+01 7.499e+01 1.961e+02 4.487e+01 4.632e+01 1.658e+02 1.594e+02 2.994e+01 8.537e+01 2.652e+02 3.564e+01 2.967e+02 4.054e+02 4.185e+02 3.144e+02 3.337e+01 2.038e+01 1.155e+02 1.991e+02 1.299e+02…
1.237e+01 1.341e+01 4.787e-01 3.528e-01 5.665e+00 1.765e+01 4.913e+01 1.014e+02 8.711e+01 1.567e+02 3.948e+01 1.131e-01 8.047e+01 9.999e+01 4.420e+00 8.669e+01 3.725e+01 2.737e+01 7.924e+01 1.064e+02 9.856e+01 3.045e+01 1.570e+02 3.857e+01 3.179e+01 9.246e+01 1.164e+01 1.413e+02 9.522e+01 3.984e+01 1.606e+00 3.559e+01 2.507e+02 3.128e+02 1.829e+02 4.153e+00 2.258e+02 2.077e+02 1.364e+02 5.596e+00…
3.881e+00 4.165e+00 6.857e-02 1.255e-01 2.440e-01 1.834e-01 1.695e+01 9.682e+01 5.847e+01 3.768e+01 1.871e+01 4.127e+01 3.751e+01 2.699e+00 4.636e+01 1.289e+01 1.107e+00 2.882e+00 1.135e+01 2.015e+01 1.233e+00 2.289e+00 1.687e+00 1.886e+01 1.179e+01 1.993e+01 1.690e+01 7.951e+01 2.793e+01 1.228e+02 5.877e+01 1.412e+01 2.866e+02 4.116e+02 1.297e+02 1.348e+01 1.213e+01 1.321e+02 2.011e+02 1.885e+02…
2.981e+01 3.175e+01 8.823e-01 8.657e-01 5.675e-01 2.042e+02 5.169e+02 1.169e+02 1.571e+01 1.471e+01 5.748e+01 1.165e+02 1.857e+02 1.244e+02 9.645e+01 1.082e+01 3.086e+01 6.259e+01 9.822e+01 2.043e+01 6.759e+00 2.898e+01 8.498e+01 4.282e+01 5.728e+01 7.747e+01 2.480e+01 2.507e+02 6.772e+01 2.623e+01 3.375e+01 3.033e+02 6.009e+02 4.335e+02 2.245e+02 1.021e+02 1.299e+02 1.757e+02 7.440e+01 5.815e+01…
1.224e+02 1.322e+02 4.117e+00 4.743e+00 8.083e-01 4.415e+02 1.532e+03 1.369e+03 1.084e+02 1.679e+02 5.263e+02 1.170e+03 1.231e+03 1.545e+02 1.091e+02 5.116e+01 3.542e+02 2.262e+02 2.000e+01 2.240e+02 3.796e+02 1.330e+02 4.940e+02 1.564e+02 4.133e+02 6.899e+02 9.678e+01 4.605e+02 1.566e+02 2.589e+02 5.074e+02 2.244e+03 3.501e+03 2.906e+03 1.374e+03 5.210e+02 1.573e+03 1.378e+03 1.078e+03 2.821e+02…
2.217e+02 2.383e+02 7.006e+00 7.020e+00 6.381e+00 4.108e+02 1.792e+03 1.691e+03 1.498e+02 3.774e+02 5.136e+02 9.191e+02 1.380e+03 1.915e+02 4.347e+00 1.946e+02 3.759e+02 2.917e+02 1.192e+02 5.222e+02 5.873e+02 2.240e+02 6.182e+02 9.136e+01 7.740e+02 3.701e+02 7.636e+01 4.792e+02 8.651e+01 3.649e+02 1.677e+02 2.292e+03 5.076e+03 3.655e+03 1.152e+03 5.846e+01 9.421e+02 1.356e+03 7.492e+02 6.056e+02…
2.368e-02 3.347e-02 1.643e-03 2.576e-03 7.061e-01 1.105e+01 1.125e+01 1.754e+01 1.539e+01 4.087e+00 1.462e+01 2.297e+00 3.502e+01 6.699e+01 1.177e+02 4.717e+01 4.413e+00 9.221e-01 1.984e+01 7.779e+01 6.291e+01 5.331e+01 7.474e+01 8.273e+01 7.007e+01 2.320e+02 1.281e+02 2.998e+01 4.172e+01 8.230e+01 1.232e+02 5.479e+01 8.161e+00 2.258e+01 1.103e+02 9.470e+01 8.835e+01 2.080e+02 3.194e+02 1.505e+02…
1.248e+02 1.343e+02 4.268e+00 5.334e+00 4.152e-01 4.252e+02 2.079e+03 1.770e+03 2.466e+02 4.573e+02 1.328e+03 1.560e+03 1.763e+03 4.246e+02 2.908e+02 2.313e+02 2.613e+02 3.668e+02 2.940e+02 4.615e+02 4.955e+02 3.849e+02 9.225e+02 2.257e+02 6.479e+02 2.571e+02 4.138e+01 1.730e+02 5.700e+01 6.210e+02 5.916e+02 2.761e+03 4.903e+03 3.365e+03 1.576e+03 6.586e+02 1.978e+03 1.631e+03 4.857e+02 6.068e+02…
2.912e+02 3.147e+02 1.319e+01 1.364e+01 5.535e-01 1.334e+03 4.273e+03 5.617e+03 3.867e+02 1.525e+03 3.425e+03 4.764e+03 6.296e+03 1.442e+03 2.434e+02 1.235e+03 1.148e+03 7.480e+02 2.500e+02 1.099e+03 1.706e+03 8.499e+02 2.219e+03 1.354e+02 1.087e+03 1.713e+03 5.506e+02 6.888e+02 9.103e-01 2.669e+03 1.914e+03 9.741e+03 1.541e+04 9.774e+03 4.434e+03 2.080e+03 7.024e+03 6.620e+03 3.111e+03 1.579e+03…
1.329e+02 1.437e+02 5.604e+00 5.638e+00 4.074e+00 9.347e+02 2.299e+03 1.971e+03 2.672e+02 5.074e+02 1.434e+03 2.352e+03 2.774e+03 6.323e+02 1.167e+02 9.023e+01 5.332e+02 2.880e+02 6.311e+01 3.310e+02 4.491e+02 3.046e+02 6.490e+02 6.274e+01 3.057e+02 9.001e+02 7.933e+02 5.766e+00 4.173e+01 1.013e+03 1.584e+03 4.689e+03 5.688e+03 3.550e+03 1.155e+03 2.256e+02 1.362e+03 1.126e+03 8.471e+02 5.910e+02…
4.929e-01 4.929e-01 1.421e-02 8.271e-02 2.583e+00 7.263e+01 1.829e+02 5.062e+01 1.796e+01 1.467e+02 4.841e+02 5.368e+02 4.044e+02 3.621e+02 1.367e+02 6.034e+00 2.061e+01 6.955e+01 1.692e+01 6.144e+01 7.970e+01 7.652e+01 4.438e+01 8.347e+01 1.728e+02 2.133e+02 1.727e+01 2.019e+01 8.643e+01 1.097e+02 3.091e+01 1.865e+02 6.779e+02 7.740e+02 3.572e+02 1.649e+02 2.517e+02 3.313e+02 1.220e+02 2.859e+00…
1.359e+01 1.416e+01 5.627e-01 1.916e-01 3.640e+01 1.042e+02 8.573e+01 1.788e+02 4.595e+00 1.967e+00 4.211e+01 1.257e+02 1.911e+02 5.030e+01 5.702e+01 1.274e+02 2.700e+02 2.314e+02 2.296e+01 3.504e+01 8.077e+00 6.071e+01 1.492e+02 6.754e+00 4.376e+01 4.461e+01 3.993e+00 1.576e+02 5.342e+01 1.026e+02 4.769e+01 1.533e+02 1.835e+02 3.987e+02 5.971e+02 2.168e+02 1.992e+02 2.030e+02 3.201e+02 4.970e+02…
7.172e+00 7.597e+00 1.626e-01 1.243e-01 4.216e+00 1.364e+02 1.789e+02 5.087e+01 2.656e+01 1.015e+00 2.918e+00 4.025e+01 9.576e+01 5.056e+01 9.397e+00 7.595e+01 8.788e+01 5.425e+01 6.358e+01 9.310e+01 2.459e+01 1.015e+01 2.091e+01 3.195e+01 1.126e+02 1.398e+01 4.741e+01 1.942e+02 1.044e+02 2.425e+02 6.253e+01 3.073e+01 2.193e+02 2.718e+02 2.926e+02 2.343e+02 1.315e+02 2.096e+02 1.268e+02 2.204e+01…
3.111e+01 3.318e+01 9.085e-01 8.281e-01 1.947e+00 3.741e+02 8.789e+02 1.752e+02 1.127e+02 5.730e+02 3.407e+02 2.329e+02 5.152e+02 2.625e+02 3.160e+01 9.828e+01 1.931e+02 2.565e+01 1.108e+02 4.931e+01 7.343e+01 3.887e+00 1.415e+02 6.632e+01 1.762e+02 1.110e+03 8.294e+02 8.890e+00 1.248e+01 2.122e+02 2.620e+01 3.449e+02 6.489e+02 6.509e+02 2.385e+02 2.195e+01 2.676e+02 2.759e+02 1.229e+02 1.601e+01…
6.225e+01 6.631e+01 1.244e+00 9.540e-01 6.684e+00 4.955e+01 5.731e+02 3.500e+02 1.933e+02 3.560e+01 1.551e+02 5.722e+01 1.116e+02 2.968e+01 1.667e+02 2.995e+02 1.322e+02 2.403e+02 1.550e+02 1.108e+02 2.108e+02 5.760e+01 1.214e+02 1.576e+02 8.187e+01 4.810e+01 4.828e+01 3.222e+02 1.242e+02 9.241e+01 3.740e+02 7.347e+02 1.038e+03 7.357e+02 3.569e+02 3.648e+02 6.533e+02 6.045e+02 4.187e+02 3.918e+01…
4.682e+01 4.878e+01 8.201e-01 4.184e-01 6.649e+01 1.010e+02 2.312e+02 1.372e+02 2.120e+02 9.809e+01 8.898e+01 2.354e+01 4.063e+01 7.434e+01 1.428e+02 4.249e+02 1.500e+02 1.458e+02 8.300e+01 1.037e+02 2.290e+02 3.294e+01 2.154e+02 1.254e+02 2.585e+01 3.908e+01 8.103e+01 7.935e+00 1.814e+02 3.798e+02 1.246e+02 8.714e+01 1.877e+00 1.817e+02 5.373e+02 2.087e+02 1.165e+02 2.760e+01 4.294e+00 1.495e+01…
5.433e+01 5.856e+01 2.295e+00 1.755e+00 1.323e+00 5.178e+02 1.124e+03 6.445e+02 3.418e+01 3.210e+02 4.582e+02 4.978e+02 6.969e+02 1.239e+02 5.075e+00 7.176e-01 1.848e+01 1.336e+01 1.741e+02 4.143e+02 2.611e+02 1.610e+02 2.654e+02 5.812e+01 2.174e+02 2.141e+02 2.810e+01 5.427e+02 1.237e+02 3.946e+02 3.137e+02 1.595e+03 2.842e+03 2.449e+03 1.314e+03 2.989e+02 6.594e+02 4.937e+02 5.024e+02 9.383e+02…
5.765e+01 6.173e+01 2.163e+00 2.404e+00 2.022e-01 3.311e+02 5.469e+02 3.728e+02 5.968e+01 2.575e+02 2.615e+02 2.229e+02 7.788e+02 1.569e+02 5.701e+01 5.817e+01 2.032e+01 3.193e+00 3.303e+01 1.341e+02 1.827e+02 8.222e+01 1.831e+02 8.622e+01 1.272e+02 3.933e+02 4.058e+02 8.307e+01 9.979e+01 1.372e+02 5.672e+01 1.171e+03 1.831e+03 9.848e+02 5.582e+02 1.720e+02 5.495e+01 3.961e+02 3.598e+02 1.307e+01…
3.392e+00 3.666e+00 1.119e-01 1.941e-01 7.143e+00 1.865e+02 5.932e+02 3.282e+02 1.641e+02 4.720e+01 7.801e+01 9.169e+01 4.870e+01 1.236e+01 2.520e+00 4.299e+01 9.566e+01 7.206e+01 3.858e+01 8.978e+01 3.312e+02 7.526e+01 1.442e+02 3.468e+01 1.509e+01 3.872e+00 1.603e+01 6.723e+01 3.545e+00 8.473e+00 9.996e+01 2.268e+02 6.206e+01 3.501e+02 9.422e+01 2.672e+00 5.036e+01 3.563e+00 1.584e+01 5.058e+01…
1.405e+01 1.502e+01 7.498e-01 7.399e-01 3.649e+00 3.573e+01 3.683e+02 7.181e+02 8.710e+01 3.855e+01 1.518e+02 1.367e+02 2.572e+02 1.544e+02 2.534e+01 7.747e+01 1.335e+02 1.084e+02 3.015e+00 7.105e+01 1.918e+02 3.453e+01 1.269e+02 4.497e+01 1.275e+02 2.231e+01 4.174e+01 2.070e+02 1.333e+01 8.009e+01 6.543e+01 2.228e+02 2.925e+02 4.269e+02 3.120e+02 1.295e+02 3.426e+02 2.348e+02 1.480e+02 1.843e+02…
8.808e+01 9.450e+01 2.632e+00 2.185e+00 7.163e+00 1.033e+02 1.298e+03 1.988e+03 1.621e+02 6.139e+02 8.410e+02 8.662e+02 1.521e+03 3.263e+02 7.476e+01 4.565e+02 6.765e+02 5.271e+02 2.322e+02 6.964e+02 3.869e+02 1.787e+02 6.802e+02 6.653e+01 3.640e+02 2.643e+02 1.506e+01 6.039e+02 5.021e+01 6.744e+02 1.065e+03 3.605e+03 5.221e+03 3.342e+03 1.022e+03 2.558e+02 9.667e+02 1.206e+03 7.217e+02 6.465e+02…
8.170e+01 8.667e+01 1.569e+00 1.355e+00 3.791e+01 6.786e+01 1.071e+03 1.239e+03 2.767e+02 1.871e+02 7.974e+02 5.309e+02 8.866e+02 3.369e+02 5.226e+02 7.107e+02 4.052e+02 6.507e+02 4.196e+02 5.064e+02 7.851e+02 3.948e+02 7.641e+02 8.568e+01 5.858e+02 5.062e+02 4.532e+02 2.674e+02 1.668e+01 4.291e+02 3.629e+02 1.602e+03 3.036e+03 2.426e+03 1.537e+03 2.616e+02 6.156e+02 1.107e+03 4.463e+02 7.084e+02…
1.506e+01 1.671e+01 7.969e-01 9.874e-01 1.573e+00 1.037e+02 1.984e+02 2.144e+02 1.319e+01 3.217e+02 2.863e+01 2.874e+01 1.602e+02 5.655e+01 3.613e+02 2.150e+02 1.222e+02 2.020e+02 9.904e+01 2.893e+02 6.251e+02 1.136e+02 2.097e+02 7.840e+01 5.157e+00 5.223e+01 3.378e+00 1.428e+02 2.112e+02 1.724e+02 2.419e+01 8.033e+00 1.071e+02 1.657e+01 1.597e+02 4.853e+01 1.652e+02 9.851e+01 3.650e+01 3.354e+02…
2.082e+00 2.364e+00 1.840e-01 4.971e-01 1.806e+01 2.232e+02 1.617e+02 3.110e+01 1.149e+02 1.304e+02 2.740e+01 5.763e+00 6.244e+01 4.034e+01 2.039e+01 1.500e+02 2.573e+02 6.407e+01 1.401e+01 4.687e+01 4.532e+01 7.717e+00 1.429e+01 4.287e+01 1.169e+02 3.680e+01 2.006e+01 3.282e+02 1.439e+02 6.601e+00 7.592e+01 7.993e+01 8.575e+01 1.755e+02 2.452e+02 2.784e+02 1.286e+02 2.863e+01 5.250e+01 4.527e+01…
2.752e+01 3.016e+01 9.676e-01 1.069e+00 2.380e+01 1.276e+02 2.325e+02 5.629e+01 2.112e+02 8.677e+01 4.276e+01 2.303e+02 6.806e+01 7.276e+01 2.294e+02 3.625e+02 9.449e+01 2.943e+02 3.929e+01 2.519e+02 3.076e+02 1.076e+02 4.806e+01 3.013e+01 1.060e+01 3.822e+00 7.576e+01 1.391e+02 6.492e+01 8.925e+01 2.481e+01 2.447e+02 5.602e+02 1.391e+02 1.177e+02 1.730e+02 3.180e+02 4.076e+02 2.786e+02 5.437e+01…
2.858e+01 3.099e+01 1.475e+00 2.408e+00 2.804e-01 1.086e+02 5.341e+02 4.637e+02 5.385e+01 4.343e+02 6.098e+02 1.112e+03 1.282e+03 3.170e+02 4.554e+01 1.607e+02 2.465e+02 1.233e+02 3.755e+01 2.444e+02 4.292e+02 2.345e+02 3.318e+02 7.224e+01 1.983e+02 2.793e+02 8.725e+01 1.243e+02 5.926e+01 2.670e+02 2.493e+02 1.356e+03 2.107e+03 1.306e+03 6.367e+02 5.464e+01 3.241e+02 5.367e+02 4.929e+02 7.732e+02…
1.043e-02 2.421e-02 8.484e-02 2.901e-01 9.353e+00 7.921e+01 5.135e-01 1.293e+02 7.091e+01 1.205e+02 5.210e+02 3.570e+02 1.971e+02 6.773e+01 1.768e+02 3.998e+02 9.134e+01 1.833e+00 1.983e+01 2.229e+02 4.735e+02 1.355e+02 2.950e+02 6.999e+01 5.476e+01 1.031e+02 2.272e+01 2.604e+02 1.002e+02 3.111e+02 1.915e+02 4.434e+02 4.884e+02 4.459e+02 3.278e+02 3.049e+01 1.703e+02 3.057e+02 2.934e+02 3.384e+02…
2.701e+01 2.921e+01 2.209e+00 2.362e+00 3.319e-01 2.818e+02 8.889e+02 9.826e+02 4.891e+01 3.054e+02 9.612e+02 1.246e+03 1.350e+03 2.135e+02 2.626e+01 6.427e+01 9.547e+01 7.983e+01 1.050e+02 2.273e+02 2.869e+02 1.006e+02 2.637e+02 7.529e+01 4.330e+02 1.471e+02 5.606e+01 1.426e+02 3.784e-02 5.814e+02 8.798e+02 2.560e+03 3.796e+03 2.305e+03 1.042e+03 3.802e+02 1.130e+03 1.059e+03 4.297e+02 4.783e+02…
3.906e+01 4.222e+01 1.563e+00 2.323e+00 1.053e+01 5.805e+02 1.777e+03 9.054e+02 9.383e+01 3.668e+02 4.995e+02 6.462e+02 5.318e+02 2.047e+01 1.795e+01 5.438e+01 3.180e+01 4.946e+01 1.644e+01 1.392e+02 1.399e+02 9.771e+00 1.101e+01 1.377e+02 1.537e+02 1.111e+02 5.706e+01 2.322e+01 7.020e+01 1.766e+02 1.327e+02 9.549e+02 1.930e+03 1.849e+03 7.727e+02 1.069e+02 9.748e+02 1.235e+03 5.359e+02 2.076e+02…
1.261e+01 1.391e+01 4.132e-01 4.107e-01 2.320e+00 4.583e+01 9.375e+00 4.341e+01 8.839e+01 2.846e+02 3.382e+02 1.506e+02 3.219e+01 6.036e+01 2.239e+02 1.298e+02 7.025e+00 1.776e+00 4.764e+01 8.270e+01 4.349e+01 3.196e+01 5.105e+00 4.250e+01 2.919e+00 1.846e+02 1.157e+02 2.661e+01 1.245e+02 9.810e+00 4.770e+01 6.116e+00 2.195e+01 5.040e+01 5.782e+00 1.124e+02 1.749e+02 2.311e+02 7.507e+01 3.671e+02…
9.765e+00 1.103e+01 2.292e-01 3.750e-01 3.431e+00 6.280e+01 2.430e+02 1.723e+02 5.055e+01 2.668e+02 1.335e+02 8.609e+00 9.425e+01 2.527e+02 6.752e+01 1.204e+01 6.988e+01 1.411e+02 3.676e+01 1.369e+02 8.118e+01 1.646e+01 1.470e+02 1.422e+02 1.287e+01 1.202e+02 8.199e+01 2.359e+01 4.572e+01 2.655e+01 1.014e+02 7.861e+01 5.271e+01 5.983e+01 3.303e+01 7.110e+01 1.135e+02 1.699e+02 2.932e+02 4.241e+01…
3.103e+01 3.300e+01 5.511e-01 6.385e-01 5.074e+00 2.460e+00 9.520e+01 1.536e+02 5.460e+01 9.703e+01 2.519e+02 2.296e+02 2.162e+02 7.168e+01 1.339e+02 6.692e+01 1.057e+02 9.051e+01 2.774e+01 1.010e+02 1.515e+02 1.748e+02 7.158e+01 5.909e+01 1.322e+02 3.133e+01 5.628e+00 5.449e+01 5.519e+00 8.882e+01 7.416e+01 3.037e+02 4.567e+02 5.310e+02 2.353e+02 1.114e+02 1.921e+02 1.914e+02 1.611e+02 8.395e+00…
2.292e+02 2.488e+02 5.869e+00 4.719e+00 8.359e+00 2.030e+02 9.032e+02 1.200e+03 1.699e+01 8.012e+02 3.974e+02 4.292e+02 5.179e+02 8.142e+01 1.562e+02 4.225e+02 7.166e+02 6.364e+02 3.809e+02 4.591e+02 7.602e+02 3.578e+02 1.337e+03 1.178e+02 1.344e+02 5.415e+02 2.354e+02 7.516e+02 1.801e+02 4.915e+02 9.373e+02 2.583e+03 2.934e+03 2.249e+03 1.706e+03 7.997e+02 1.835e+03 1.346e+03 9.000e+02 5.207e+02…
1.920e+01 2.009e+01 1.475e+00 1.639e+00 7.120e+00 8.162e+01 3.955e+02 1.326e+01 2.409e+02 1.275e+02 1.031e+02 1.320e+02 2.148e+02 2.510e+02 1.007e+02 3.810e+01 1.157e+02 1.019e+02 2.028e+02 3.335e+02 4.242e+02 3.457e+02 1.838e+02 7.241e+01 1.780e+02 3.264e+02 2.697e+02 1.955e+02 9.853e+01 1.229e+02 3.209e+02 1.473e+02 1.063e+02 1.911e+02 2.846e+02 3.186e+02 1.496e+02 1.278e+02 1.788e+02 1.838e+02…
3.510e+00 4.479e+00 1.963e+00 1.290e+00 6.737e+00 3.334e+02 4.184e+02 1.732e+03 7.130e+02 8.377e+01 2.586e+02 7.676e+02 9.742e+02 6.434e+02 3.760e+02 8.094e+01 7.375e+01 6.668e+01 6.359e+00 1.156e+02 4.699e+02 4.031e+02 4.053e+02 3.238e+01 2.735e+02 1.585e+02 3.549e+01 1.014e+02 1.826e+01 4.590e+02 4.978e+02 1.775e+03 2.649e+03 1.637e+03 8.141e+02 4.837e+02 8.697e+02 8.453e+02 6.079e+02 4.121e+02…
2.158e+01 2.329e+01 7.710e-01 1.272e+00 2.832e+00 3.302e+00 6.587e+02 1.053e+03 1.123e+02 1.398e+02 2.296e+02 2.758e+02 5.863e+02 2.840e+02 1.446e+00 1.382e+02 1.997e+02 2.568e+02 2.270e+02 1.949e+02 2.761e+02 3.414e+02 2.521e+02 3.960e+01 5.089e+01 6.575e+01 2.715e+01 5.653e+00 2.459e+01 1.077e+02 1.956e+02 1.233e+03 1.822e+03 1.145e+03 6.552e+02 3.284e+02 4.146e+02 6.159e+02 2.862e+02 1.573e+02…
8.531e-02 1.397e-01 1.907e-02 5.046e-02 2.350e+00 1.095e+02 5.349e+02 3.690e+02 6.763e+01 5.435e+02 8.823e+02 1.178e+03 1.333e+03 3.624e+02 1.187e+02 1.026e+02 3.513e+01 1.489e+01 2.463e+02 4.147e+02 5.277e+02 1.548e+02 1.790e+02 2.148e+01 1.286e+02 3.401e+02 7.881e+00 1.327e+02 2.981e+01 1.342e+02 3.893e+02 2.297e+03 4.067e+03 2.249e+03 5.927e+02 9.318e+01 4.725e+02 7.884e+02 3.486e+02 2.473e+02…
4.117e+01 4.474e+01 3.036e+00 3.602e+00 7.090e+00 7.309e+02 1.111e+03 9.544e+02 1.112e+02 1.247e+02 5.272e+02 7.258e+02 9.647e+02 2.727e+02 4.238e+01 1.537e+01 2.555e+01 1.008e+02 2.333e+00 1.217e+02 2.041e+02 9.609e+01 1.450e+02 4.051e+01 3.683e+02 5.486e+02 1.738e+02 1.016e+02 3.898e+01 1.169e+02 2.111e+02 1.905e+03 3.668e+03 2.800e+03 7.647e+02 6.093e+01 9.954e+02 1.166e+03 8.269e+02 4.411e+02…
1.156e+01 1.276e+01 2.828e-01 2.141e-01 4.747e+00 8.656e+01 2.270e+02 1.018e+02 1.992e+02 1.307e+02 4.482e+00 4.061e+01 3.192e+02 1.268e+02 3.855e+01 2.976e+01 6.385e+01 3.407e+00 2.499e+01 9.801e+01 5.870e+01 5.978e+01 2.153e+01 1.400e+01 1.574e+02 1.681e+02 1.001e+02 7.918e+01 7.296e+01 1.126e+02 4.752e+01 2.939e+02 4.509e+02 3.875e+02 2.318e+02 1.755e+02 2.758e+02 8.813e+01 1.469e+01 6.458e+01…
7.321e+00 8.146e+00 3.528e-01 5.758e-01 2.645e+01 4.401e+02 3.498e+02 2.248e+02 2.324e+02 1.313e+02 3.698e+02 4.511e+02 4.869e+02 1.013e+02 7.094e+01 4.865e+01 1.538e+02 1.879e+02 1.441e+02 2.692e+01 1.615e+01 7.153e+01 4.799e+01 1.012e+01 3.137e+01 9.023e+01 7.605e+01 1.547e+02 2.329e+01 2.066e+02 1.187e+01 3.583e+02 9.012e+02 7.125e+02 2.712e+02 6.689e+01 1.174e+02 6.969e+01 1.059e+02 1.210e+02…
4.378e+00 4.732e+00 2.020e-01 2.310e-01 3.172e+00 1.686e+01 1.996e+01 1.758e+02 2.704e+02 1.067e+02 3.059e+02 8.820e+01 8.360e-01 6.589e+01 7.445e+01 8.376e+01 1.479e+02 1.835e+02 1.727e+02 3.600e+01 1.416e+00 1.258e+02 4.630e+01 7.837e+01 2.465e+01 8.938e+00 7.882e+01 5.558e+01 8.651e+01 6.341e+01 1.770e+02 1.145e+02 8.982e+01 3.359e+02 1.075e+02 1.327e+02 4.378e+01 5.176e+01 2.998e+01 1.124e+02…
0.000e+00 0.000e+00 0.000e+00 0.000e+00 0.000e+00 0.000e+00 0.000e+00 0.000e+00 0.000e+00 0.000e+00 0.000e+00 0.000e+00 0.000e+00 0.000e+00 0.000e+00 0.000e+00 0.000e+00 0.000e+00 0.000e+00 0.000e+00 0.000e+00 0.000e+00 0.000e+00 0.000e+00 0.000e+00 0.000e+00 0.000e+00 0.000e+00 0.000e+00 0.000e+00 0.000e+00 0.000e+00 0.000e+00 0.000e+00 0.000e+00 0.000e+00 0.000e+00 0.000e+00 0.000e+00 0.000e+00…
0.000e+00 0.000e+00 0.000e+00 0.000e+00 0.000e+00 0.000e+00 0.000e+00 0.000e+00 0.000e+00 0.000e+00 0.000e+00 0.000e+00 0.000e+00 0.000e+00 0.000e+00 0.000e+00 0.000e+00 0.000e+00 0.000e+00 0.000e+00 0.000e+00 0.000e+00 0.000e+00 0.000e+00 0.000e+00 0.000e+00 0.000e+00 0.000e+00 0.000e+00 0.000e+00 0.000e+00 0.000e+00 0.000e+00 0.000e+00 0.000e+00 0.000e+00 0.000e+00 0.000e+00 0.000e+00 0.000e+00…
