# Supplementary material for: Large scale coherent magnetohydrodynamic oscillations in a sunspot
Source: Nat Commun. 2022 Jan 25;13:479. doi: 10.1038/s41467-022-28136-8 (PMC8789893; doi:10.1038/s41467-022-28136-8)
Supplement: Supplementary file 4 — Source data [file 41467_2022_28136_MOESM4_ESM.zip › Source Data/Fig5.csv]

# Norm. variance sorted by energy	Norm Variance unsorted
1.000e+00 1.000e+00
9.922e-01 9.922e-01
9.921e-01 9.685e-01
9.918e-01 9.584e-01
9.918e-01 9.502e-01
9.918e-01 9.445e-01
9.913e-01 9.405e-01
9.913e-01 9.361e-01
9.913e-01 9.327e-01
9.897e-01 9.291e-01
9.882e-01 9.254e-01
9.844e-01 9.223e-01
9.839e-01 9.198e-01
9.830e-01 9.182e-01
9.776e-01 9.168e-01
9.773e-01 9.151e-01
9.672e-01 9.135e-01
9.429e-01 9.116e-01
9.346e-01 9.102e-01
9.338e-01 9.092e-01
9.330e-01 9.080e-01
9.330e-01 9.075e-01
9.330e-01 9.070e-01
9.326e-01 9.062e-01
9.326e-01 9.054e-01
9.311e-01 9.045e-01
9.307e-01 9.039e-01
9.300e-01 9.032e-01
9.300e-01 9.027e-01
9.255e-01 9.021e-01
9.219e-01 9.018e-01
9.213e-01 9.017e-01
9.211e-01 9.011e-01
9.205e-01 9.007e-01
9.168e-01 9.003e-01
9.162e-01 9.000e-01
9.143e-01 8.996e-01
9.128e-01 8.992e-01
9.128e-01 8.991e-01
9.128e-01 8.990e-01
9.123e-01 8.990e-01
9.097e-01 8.990e-01
9.097e-01 8.989e-01
9.062e-01 8.988e-01
9.050e-01 8.988e-01
9.035e-01 8.988e-01
9.005e-01 8.988e-01
9.001e-01 8.988e-01
8.992e-01 8.988e-01
8.988e-01 8.988e-01
