# Supplementary material for: Large scale coherent magnetohydrodynamic oscillations in a sunspot
Source: Nat Commun. 2022 Jan 25;13:479. doi: 10.1038/s41467-022-28136-8 (PMC8789893; doi:10.1038/s41467-022-28136-8)
Supplement: Supplementary file 4 — Source data [file 41467_2022_28136_MOESM4_ESM.zip › Source Data/Fig2.csv]

# Frequency Umbra Penumbra (km^{2}/s^{2}/Hz)
0.000e+00 5.399e-01 1.026e+00
1.817e-01 1.664e+00 3.375e+00
3.634e-01 2.289e+00 4.785e+00
5.451e-01 2.318e+00 3.851e+00
7.267e-01 2.213e+00 2.579e+00
9.084e-01 1.889e+00 2.045e+00
1.090e+00 1.758e+00 1.708e+00
1.272e+00 1.292e+00 1.422e+00
1.453e+00 1.127e+00 1.269e+00
1.635e+00 9.428e-01 1.094e+00
1.817e+00 9.501e-01 1.026e+00
1.999e+00 1.215e+00 1.155e+00
2.180e+00 1.436e+00 1.355e+00
2.362e+00 1.703e+00 1.466e+00
2.544e+00 2.150e+00 2.278e+00
2.725e+00 2.894e+00 3.331e+00
2.907e+00 4.281e+00 5.157e+00
3.089e+00 4.175e+00 6.716e+00
3.270e+00 3.144e+00 6.035e+00
3.452e+00 2.853e+00 4.680e+00
3.634e+00 2.919e+00 4.027e+00
3.815e+00 2.337e+00 3.595e+00
3.997e+00 1.973e+00 2.826e+00
4.179e+00 1.818e+00 2.257e+00
4.360e+00 1.453e+00 1.863e+00
4.542e+00 1.280e+00 1.503e+00
4.724e+00 1.130e+00 1.212e+00
4.906e+00 1.128e+00 9.758e-01
5.087e+00 1.087e+00 7.757e-01
5.269e+00 1.209e+00 6.379e-01
5.451e+00 1.376e+00 6.337e-01
5.632e+00 1.134e+00 5.620e-01
5.814e+00 1.157e+00 4.755e-01
5.996e+00 2.033e+00 5.022e-01
6.177e+00 2.705e+00 5.438e-01
6.359e+00 2.768e+00 5.029e-01
6.541e+00 2.324e+00 4.436e-01
6.722e+00 1.386e+00 3.648e-01
6.904e+00 1.019e+00 2.917e-01
7.086e+00 1.081e+00 2.685e-01
7.267e+00 8.547e-01 2.418e-01
7.449e+00 9.507e-01 2.098e-01
7.631e+00 1.437e+00 2.282e-01
7.812e+00 1.626e+00 2.534e-01
7.994e+00 1.482e+00 2.232e-01
8.176e+00 1.408e+00 1.950e-01
8.358e+00 1.766e+00 2.098e-01
8.539e+00 1.963e+00 2.175e-01
8.721e+00 1.483e+00 1.915e-01
8.903e+00 1.092e+00 1.830e-01
9.084e+00 1.475e+00 2.119e-01
9.266e+00 1.511e+00 2.112e-01
9.448e+00 1.045e+00 1.700e-01
9.629e+00 1.046e+00 1.614e-01
9.811e+00 1.704e+00 2.029e-01
9.993e+00 2.561e+00 2.653e-01
1.017e+01 3.136e+00 3.050e-01
1.036e+01 2.200e+00 2.444e-01
1.054e+01 1.119e+00 1.576e-01
1.072e+01 8.683e-01 1.324e-01
1.090e+01 1.202e+00 1.478e-01
1.108e+01 1.470e+00 1.719e-01
1.126e+01 1.657e+00 1.859e-01
1.145e+01 1.736e+00 1.747e-01
1.163e+01 8.815e-01 8.257e-02
