# Supplementary material for: Large scale coherent magnetohydrodynamic oscillations in a sunspot
Source: Nat Commun. 2022 Jan 25;13:479. doi: 10.1038/s41467-022-28136-8 (PMC8789893; doi:10.1038/s41467-022-28136-8)
Supplement: Supplementary file 4 — Source data [file 41467_2022_28136_MOESM4_ESM.zip › Source Data/Fig3.csv]

# Frequency	Power
0.000e+00 9.417e+00
1.011e-01 2.035e+00
2.022e-01 7.844e-01
3.033e-01 4.395e-01
4.044e-01 4.294e-01
5.056e-01 4.898e-01
6.067e-01 3.590e-01
7.078e-01 2.556e-01
8.089e-01 2.932e-01
9.100e-01 3.451e-01
1.011e+00 3.286e-01
1.112e+00 2.174e-01
1.213e+00 1.756e-01
1.314e+00 1.807e-01
1.416e+00 1.618e-01
1.517e+00 1.239e-01
1.618e+00 1.373e-01
1.719e+00 1.689e-01
1.820e+00 1.917e-01
1.921e+00 1.787e-01
2.022e+00 1.521e-01
2.123e+00 1.394e-01
2.224e+00 1.222e-01
2.326e+00 1.448e-01
2.427e+00 1.870e-01
2.528e+00 2.763e-01
2.629e+00 4.217e-01
2.730e+00 7.340e-01
2.831e+00 9.234e-01
2.932e+00 7.669e-01
3.033e+00 4.945e-01
3.134e+00 4.055e-01
3.236e+00 3.766e-01
3.337e+00 3.224e-01
3.438e+00 3.203e-01
3.539e+00 2.442e-01
3.640e+00 1.632e-01
3.741e+00 1.742e-01
3.842e+00 2.543e-01
3.943e+00 1.808e-01
4.044e+00 1.554e-01
4.146e+00 1.922e-01
4.247e+00 3.231e-01
4.348e+00 3.413e-01
4.449e+00 2.538e-01
4.550e+00 1.879e-01
4.651e+00 1.462e-01
4.752e+00 2.049e-01
4.853e+00 1.777e-01
4.954e+00 1.233e-01
5.056e+00 1.098e-01
5.157e+00 1.478e-01
5.258e+00 1.992e-01
5.359e+00 2.496e-01
5.460e+00 2.575e-01
5.561e+00 2.292e-01
5.662e+00 2.303e-01
5.763e+00 2.981e-01
5.865e+00 3.871e-01
5.966e+00 4.103e-01
6.067e+00 3.118e-01
6.168e+00 2.171e-01
6.269e+00 1.900e-01
6.370e+00 2.175e-01
6.471e+00 2.755e-01
6.572e+00 2.226e-01
6.673e+00 1.875e-01
6.775e+00 2.106e-01
6.876e+00 2.383e-01
6.977e+00 1.848e-01
7.078e+00 1.431e-01
7.179e+00 1.631e-01
7.280e+00 1.177e-01
7.381e+00 1.149e-01
7.482e+00 1.564e-01
7.583e+00 2.070e-01
7.685e+00 2.167e-01
7.786e+00 1.838e-01
7.887e+00 2.059e-01
7.988e+00 1.549e-01
8.089e+00 1.422e-01
8.190e+00 2.333e-01
8.291e+00 3.016e-01
8.392e+00 2.634e-01
8.493e+00 2.069e-01
8.595e+00 2.532e-01
8.696e+00 2.243e-01
8.797e+00 1.540e-01
8.898e+00 1.704e-01
8.999e+00 2.219e-01
9.100e+00 1.746e-01
9.201e+00 1.630e-01
9.302e+00 1.290e-01
9.403e+00 1.246e-01
9.505e+00 1.230e-01
9.606e+00 1.607e-01
9.707e+00 2.372e-01
9.808e+00 2.875e-01
9.909e+00 3.862e-01
1.001e+01 5.883e-01
1.011e+01 7.101e-01
1.021e+01 3.776e-01
1.031e+01 1.907e-01
1.041e+01 1.414e-01
1.052e+01 1.315e-01
1.062e+01 1.622e-01
1.072e+01 1.532e-01
1.082e+01 1.525e-01
1.092e+01 2.002e-01
1.102e+01 2.058e-01
1.112e+01 1.780e-01
1.122e+01 2.773e-01
1.132e+01 3.347e-01
1.143e+01 3.317e-01
1.153e+01 3.567e-01
