# Supplementary material for: Large scale coherent magnetohydrodynamic oscillations in a sunspot
Source: Nat Commun. 2022 Jan 25;13:479. doi: 10.1038/s41467-022-28136-8 (PMC8789893; doi:10.1038/s41467-022-28136-8)
Supplement: Supplementary file 4 — Source data [file 41467_2022_28136_MOESM4_ESM.zip › Source Data/Fig7_dispersion_relation_observations.csv]

# Frequency Kz_Obs. x_err y_err
5.451e-01 4.844e-04 9.637e-01 -7.746e-05
2.907e+00 2.583e-03 1.100e+00 -4.131e-04
3.634e+00 3.229e-03 1.012e-01 -5.164e-04
5.451e+00 4.844e-03 2.233e-01 -7.746e-04
6.359e+00 5.651e-03 6.428e-01 -9.037e-04
7.812e+00 6.943e-03 2.432e-01 -1.110e-03
8.539e+00 7.589e-03 4.881e-01 -1.214e-03
9.266e+00 8.235e-03 3.454e-01 -1.317e-03
1.017e+01 9.042e-03 5.150e-01 -1.446e-03
1.145e+01 1.017e-02 5.635e-01 -1.627e-03
